# Supplementary material for: Inference of Admixture Origins in Indigenous African Cattle
Source: Mol Biol Evol. 2023 Nov 23;40(12):msad257. doi: 10.1093/molbev/msad257 (PMC10701095; doi:10.1093/molbev/msad257)
Supplement: msad257_Supplementary_Data [file msad257_supplementary_data.zip]

Archive with 2 entries (2 files):
- AfricanCattle2 SI Table r2-v04.xlsx
- AfricanCattle2 SI r2-v04.docx
