# Supplementary material for: Inference of Admixture Origins in Indigenous African Cattle
Source: Mol Biol Evol. 2023 Nov 23;40(12):msad257. doi: 10.1093/molbev/msad257 (PMC10701095; doi:10.1093/molbev/msad257)
Supplement: msad257_Supplementary_Data [file msad257_supplementary_data.zip › AfricanCattle2 SI Table r2-v04.xlsx]

## Sheet: TableS1
Table S1. Sample Information.
Group	Breed	SampleID	Country origin	Period	Accession	Reference	#SNPs	Coverage	Used for PCs (Fig1)	Used for PCs (FigS1)	GLOBETROTTER target	GLOBETROTTER reference
AncientCattle	Balkans_Neolithic	Bel1	Serbia	Neolithic	SAMEA5577349	Verdugo et al. 2019	461849	0.0827	No	No	No	No
AncientCattle	Balkans_Neolithic	Bel2	Serbia	Neolithic	SAMEA5577350	Verdugo et al. 2019	737692	0.1322	No	No	No	No
AncientCattle	Balkans_Neolithic	Bla1	Serbia	Neolithic	SAMEA5577353	Verdugo et al. 2019	105762	0.0189	No	No	No	No
AncientCattle	Balkans_Neolithic	Bla2	Serbia	Neolithic	SAMEA5577354	Verdugo et al. 2019	26854	0.0048	No	No	No	No
AncientCattle	Balkans_Neolithic	Bub1	Serbia	Neolithic	SAMEA5577355	Verdugo et al. 2019	2168051	0.3884	No	No	No	No
AncientCattle	SouthernLevant_BronzeAge	Dan1	Israel	BronzeAge	SAMEA5577359	Verdugo et al. 2019	2098	0.0004	No	No	No	No
AncientCattle	Iran_Neolithic	Far1	Iran	Neolithic	SAMEA5577360	Verdugo et al. 2019	159783	0.0286	No	No	No	No
AncientCattle	Iran_BronzeAge	Has1	Iran	BronzeAge	SAMEA5577363	Verdugo et al. 2019	194569	0.0349	No	No	No	No
AncientCattle	Iran_BronzeAge	Has3	Iran	BronzeAge	SAMEA5577364	Verdugo et al. 2019	3962388	0.7099	No	No	No	No
AncientCattle	Anatolia_Neolithic	Men1	Turkey	Neolithic	SAMEA5577376	Verdugo et al. 2019	5224885	0.9361	No	No	No	No
AncientCattle	Anatolia_Neolithic	Men2	Turkey	Neolithic	SAMEA5577377	Verdugo et al. 2019	4368148	0.7826	No	No	No	No
AncientCattle	SouthernLevant_BronzeAge	Nah1	Israel	BronzeAge	SAMEA5577379	Verdugo et al. 2019	1962	0.0004	No	No	No	No
AncientCattle	Balkans_Neolithic	Plo1	Serbia	Neolithic	SAMEA5577380	Verdugo et al. 2019	694490	0.1244	No	No	No	No
AncientCattle	Balkans_Neolithic	Plo2	Serbia	Neolithic	SAMEA5577381	Verdugo et al. 2019	1597600	0.2862	No	No	No	No
AncientCattle	Balkans_Neolithic	Plo3	Serbia	Neolithic	SAMEA5577382	Verdugo et al. 2019	5215336	0.9343	No	No	No	No
AncientCattle	Balkans_Neolithic	Plo4	Serbia	Neolithic	SAMEA5577383	Verdugo et al. 2019	5281904	0.9463	No	No	No	No
AncientCattle	Balkans_Neolithic	Plo5	Serbia	Neolithic	SAMEA5577384	Verdugo et al. 2019	448260	0.0803	No	No	No	No
AncientCattle	Balkans_Neolithic	Plo6	Serbia	Neolithic	SAMEA5577385	Verdugo et al. 2019	632587	0.1133	No	No	No	No
AncientCattle	Balkans_Neolithic	Plo7	Serbia	Neolithic	SAMEA5577386	Verdugo et al. 2019	602847	0.108	No	No	No	No
AncientCattle	Balkans_Neolithic	Plo8	Serbia	Neolithic	SAMEA5577387	Verdugo et al. 2019	1040899	0.1865	No	No	No	No
AncientCattle	Balkans_Neolithic	Pro1	Greece	Neolithic	SAMEA5577388	Verdugo et al. 2019	1459	0.0003	No	No	No	No
AncientCattle	Iran_BronzeAge	Qaz1	Iran	BronzeAge	SAMEA5577389	Verdugo et al. 2019	4181674	0.7492	No	No	No	No
AncientCattle	Iran_Neolithic	Sac3	Iran	Neolithic	SAMEA5577390	Verdugo et al. 2019	225694	0.0404	No	No	No	No
AncientCattle	Balkans_Neolithic	Sar38	Greece	Neolithic	SAMEA5577391	Verdugo et al. 2019	1275	0.0002	No	No	No	No
AncientCattle	Balkans_Neolithic	Stu1	Serbia	Neolithic	SAMEA5577392	Verdugo et al. 2019	792279	0.1419	No	No	No	No
AncientCattle	Anatolia_Neolithic	Sub1	Turkey	Neolithic	SAMEA5577393	Verdugo et al. 2019	5578106	0.9993	No	No	No	No
AncientCattle	SouthernLevant_BronzeAge	Tda1	Israel	BronzeAge	SAMEA5577394	Verdugo et al. 2019	933	0.0002	No	No	No	No
AncientCattle	SouthernLevant_BronzeAge	Tqa1	Israel	BronzeAge	SAMEA5577401	Verdugo et al. 2019	779	0.0001	No	No	No	No
AncientCattle	SouthernLevant_BronzeAge	Tqa2	Israel	BronzeAge	SAMEA5577402	Verdugo et al. 2019	5849	0.001	No	No	No	No
AncientCattle	SouthernLevant_BronzeAge	Tqa3	Israel	BronzeAge	SAMEA5577403	Verdugo et al. 2019	19133	0.0034	No	No	No	No
AncientCattle	Shimao_High	Shimao04	China	Neolithic	SAMN08866421	Chen et al. 2018	1079233	0.1933	No	No	No	No
AncientCattle	Shimao_High	Shimao05	China	Neolithic	SAMN08866422	Chen et al. 2018	4336596	0.7769	No	No	No	No
Aurochs	Levantine aurochs	Abu1	Israel	Neolithic	SAMEA5577344	Verdugo et al. 2019	1029	0.0002	No	No	No	No
Aurochs	Levantine aurochs	Abu2	Israel	Neolithic	SAMEA5577345	Verdugo et al. 2019	782	0.0001	No	No	No	No
Aurochs	Anatolian aurochs	Ch22	Turkey	Chalcolithic	SAMEA5577358	Verdugo et al. 2019	1623919	0.2909	No	No	No	No
Aurochs	Armenian aurochs	Gyu2	Armenia	Neolithic	SAMEA5577362	Verdugo et al. 2019	4297469	0.7699	No	No	No	No
Aurochs	Moroccan aurochs	Th7	Morroco	Epipaleolithic	SAMEA5577395	Verdugo et al. 2019	439441	0.0787	No	No	No	No
Aurochs	British aurochs	CPC98	England	Neolithic	SAMN04028906	Park et al. 2015	5495909	0.9846	No	No	No	No
CentralSouthEurope	Boskarin	BOS01	Croatia	Modern	SAMN10721585	Upadhyay et al. 2019	5180718	0.9281	Yes	Yes	No	Yes
CentralSouthEurope	Limia	LIM01	Spain	Modern	SAMN10721581	Upadhyay et al. 2019	5107746	0.9151	Yes	Yes	No	Yes
CentralSouthEurope	Maremmana	MAM01	Italy	Modern	SRR8426543	Upadhyay et al. 2019	5237686	0.9383	Yes	Yes	No	Yes
CentralSouthEurope	Maremmana	MAM02	Italy	Modern	SRR8426544	Upadhyay et al. 2019	4963189	0.8892	Yes	Yes	No	Yes
CentralSouthEurope	Maremmana	MAM03	Italy	Modern	SRR8426535	Upadhyay et al. 2019	2012568	0.3606	Yes	Yes	No	Yes
CentralSouthEurope	Maronesa	MAN01	Spain	Modern	SAMN10721580	Upadhyay et al. 2019	1875285	0.336	Yes	Yes	No	Yes
CentralSouthEurope	Pajuna	PAJ01	Spain	Modern	SRR8426541	Upadhyay et al. 2019	5217084	0.9347	Yes	Yes	No	Yes
CentralSouthEurope	Pajuna	PAJ02	Spain	Modern	SRR8426542	Upadhyay et al. 2019	5243659	0.9394	Yes	Yes	No	Yes
CentralSouthEurope	Podolica	POD01	Italy	Modern	SAMN10721582	Upadhyay et al. 2019	4986833	0.8934	Yes	Yes	No	Yes
CentralSouthEurope	Sayaguesa	SAY01	Spain	Modern	SRR8426537	Upadhyay et al. 2019	5058546	0.9063	Yes	Yes	No	Yes
CentralSouthEurope	Sayaguesa	SAY02	Spain	Modern	SRR8426538	Upadhyay et al. 2019	5233564	0.9376	Yes	Yes	No	Yes
CentralSouthEurope	Simmental	SIM01	Switzerland	Modern	SAMN05788541	Taylor et al. 2016	5571366	0.9981	Yes	Yes	No	Yes
CentralSouthEurope	Simmental	SIM02	Switzerland	Modern	SAMN05788542	Taylor et al. 2017	5574559	0.9987	Yes	Yes	No	Yes
CentralSouthEurope	Simmental	SIM03	Switzerland	Modern	SAMN05788543	Taylor et al. 2018	5570627	0.998	Yes	Yes	No	Yes
CentralSouthEurope	Simmental	SIM04	Switzerland	Modern	SAMN05788544	Taylor et al. 2019	5572428	0.9983	Yes	Yes	No	Yes
CentralSouthEurope	Simmental	SIM05	Switzerland	Modern	SAMN05788545	Taylor et al. 2020	5578141	0.9993	Yes	Yes	No	Yes
CentralSouthEurope	Simmental	SIM06	Switzerland	Modern	SAMN05788546	Taylor et al. 2021	5573308	0.9985	Yes	Yes	No	Yes
CentralSouthEurope	Simmental	SIM07	Switzerland	Modern	SAMN10940558	Taylor et al. 2022	5564416	0.9969	Yes	Yes	No	Yes
CentralSouthEurope	Simmental	SIM08	Switzerland	Modern	SAMN10940559	Taylor et al. 2023	5561579	0.9964	Yes	Yes	No	Yes
CentralSouthEurope	Simmental	SIM09	Switzerland	Modern	SAMN10940560	Taylor et al. 2024	5570121	0.9979	Yes	Yes	No	Yes
CentralSouthEurope	Simmental	SIM10	Switzerland	Modern	SAMN10940561	Taylor et al. 2025	5574033	0.9986	Yes	Yes	No	Yes
CentralSouthEurope	Simmental	SIM11	Switzerland	Modern	SAMN10940562	Taylor et al. 2026	5568776	0.9977	Yes	Yes	No	Yes
EastAfrica	Afar	AFA01	Ethiopia	Modern	SAMN15514550	Kim et al. 2020	5413759	0.9699	Yes	Yes	Yes	No
EastAfrica	Afar	AFA02	Ethiopia	Modern	SAMN15514551	Kim et al. 2020	5332735	0.9554	Yes	Yes	Yes	No
EastAfrica	Afar	AFA03	Ethiopia	Modern	SAMN15514552	Kim et al. 2020	5351580	0.9588	Yes	Yes	Yes	No
EastAfrica	Afar	AFA04	Ethiopia	Modern	SAMN15514553	Kim et al. 2020	5247298	0.9401	Yes	Yes	Yes	No
EastAfrica	Afar	AFA05	Ethiopia	Modern	SAMN15514554	Kim et al. 2020	5363533	0.9609	Yes	Yes	Yes	No
EastAfrica	Afar	AFA06	Ethiopia	Modern	SAMN15514555	Kim et al. 2020	5222887	0.9357	Yes	Yes	Yes	No
EastAfrica	Afar	AFA07	Ethiopia	Modern	SAMN15514556	Kim et al. 2020	5328077	0.9545	Yes	Yes	Yes	No
EastAfrica	Afar	AFA08	Ethiopia	Modern	SAMN15514557	Kim et al. 2020	5258745	0.9421	Yes	Yes	Yes	No
EastAfrica	Afar	AFA09	Ethiopia	Modern	SAMN15514558	Kim et al. 2020	5363184	0.9608	Yes	Yes	Yes	No
EastAfrica	Ankole	ANK01	Ethiopia	Modern	SAMN04545540	Kim et al. 2017	5087215	0.9114	Yes	Yes	Yes	No
EastAfrica	Ankole	ANK02	Ethiopia	Modern	SAMN04545541	Kim et al. 2017	5057195	0.906	Yes	Yes	Yes	No
EastAfrica	Ankole	ANK03	Ethiopia	Modern	SAMN04545542	Kim et al. 2017	3182505	0.5702	Yes	Yes	Yes	No
EastAfrica	Ankole	ANK04	Ethiopia	Modern	SAMN04545543	Kim et al. 2017	5244836	0.9396	Yes	Yes	Yes	No
EastAfrica	Ankole	ANK05	Ethiopia	Modern	SAMN04545544	Kim et al. 2017	5031588	0.9014	Yes	Yes	Yes	No
EastAfrica	Ankole	ANK06	Ethiopia	Modern	SAMN04545545	Kim et al. 2017	5267220	0.9436	Yes	Yes	Yes	No
EastAfrica	Ankole	ANK07	Ethiopia	Modern	SAMN04545546	Kim et al. 2017	5254579	0.9414	Yes	Yes	Yes	No
EastAfrica	Ankole	ANK08	Ethiopia	Modern	SAMN04545547	Kim et al. 2017	5180399	0.9281	Yes	Yes	Yes	No
EastAfrica	Ankole	ANK09	Ethiopia	Modern	SAMN04545548	Kim et al. 2017	5110827	0.9156	Yes	Yes	Yes	No
EastAfrica	Ankole	ANK10	Ethiopia	Modern	SAMN04545549	Kim et al. 2017	5024817	0.9002	Yes	Yes	Yes	No
EastAfrica	Arsi	ARS01	Ethiopia	Modern	SAMN15514477	Kim et al. 2020	5275699	0.9452	Yes	Yes	Yes	No
EastAfrica	Arsi	ARS02	Ethiopia	Modern	SAMN15514478	Kim et al. 2020	5339420	0.9566	Yes	Yes	Yes	No
EastAfrica	Arsi	ARS03	Ethiopia	Modern	SAMN15514479	Kim et al. 2020	5358699	0.96	Yes	Yes	Yes	No
EastAfrica	Arsi	ARS04	Ethiopia	Modern	SAMN15514480	Kim et al. 2020	5266122	0.9434	Yes	Yes	Yes	No
EastAfrica	Arsi	ARS05	Ethiopia	Modern	SAMN15514481	Kim et al. 2020	5331418	0.9551	Yes	Yes	Yes	No
EastAfrica	Arsi	ARS06	Ethiopia	Modern	SAMN15514482	Kim et al. 2020	5237559	0.9383	Yes	Yes	Yes	No
EastAfrica	Arsi	ARS07	Ethiopia	Modern	SAMN15514483	Kim et al. 2020	5409065	0.969	Yes	Yes	Yes	No
EastAfrica	Arsi	ARS08	Ethiopia	Modern	SAMN15514484	Kim et al. 2020	5305893	0.9506	Yes	Yes	Yes	No
EastAfrica	Arsi	ARS09	Ethiopia	Modern	SAMN15514485	Kim et al. 2020	5167345	0.9257	Yes	Yes	Yes	No
EastAfrica	Arsi	ARS10	Ethiopia	Modern	SAMN15514486	Kim et al. 2020	5386804	0.9651	Yes	Yes	Yes	No
EastAfrica	Barka	BAR01	Ethiopia	Modern	SAMN15514487	Kim et al. 2020	5125717	0.9183	Yes	Yes	Yes	No
EastAfrica	Barka	BAR02	Ethiopia	Modern	SAMN15514488	Kim et al. 2020	5347649	0.958	Yes	Yes	Yes	No
EastAfrica	Barka	BAR03	Ethiopia	Modern	SAMN15514489	Kim et al. 2020	5335282	0.9558	Yes	Yes	Yes	No
EastAfrica	Barka	BAR04	Ethiopia	Modern	SAMN15514490	Kim et al. 2020	5323178	0.9537	Yes	Yes	Yes	No
EastAfrica	Barka	BAR05	Ethiopia	Modern	SAMN15514491	Kim et al. 2020	5268610	0.9439	Yes	Yes	Yes	No
EastAfrica	Barka	BAR06	Ethiopia	Modern	SAMN15514492	Kim et al. 2020	5387247	0.9651	Yes	Yes	Yes	No
EastAfrica	Barka	BAR07	Ethiopia	Modern	SAMN15514493	Kim et al. 2020	5286299	0.9471	Yes	Yes	Yes	No
EastAfrica	Barka	BAR08	Ethiopia	Modern	SAMN15514494	Kim et al. 2020	5345896	0.9577	Yes	Yes	Yes	No
EastAfrica	Barka	BAR09	Ethiopia	Modern	SAMN15514495	Kim et al. 2020	5436079	0.9739	Yes	Yes	Yes	No
EastAfrica	Butana	BUT01	Sudan	Modern	SAMN15514496	Kim et al. 2020	5399512	0.9673	Yes	Yes	Yes	No
EastAfrica	Butana	BUT02	Sudan	Modern	SAMN15514497	Kim et al. 2020	5281199	0.9461	Yes	Yes	Yes	No
EastAfrica	Butana	BUT03	Sudan	Modern	SAMN15514498	Kim et al. 2020	5297578	0.9491	Yes	Yes	Yes	No
EastAfrica	Butana	BUT04	Sudan	Modern	SAMN15514499	Kim et al. 2020	5312811	0.9518	Yes	Yes	Yes	No
EastAfrica	Butana	BUT05	Sudan	Modern	SAMN15514500	Kim et al. 2020	5274341	0.9449	Yes	Yes	Yes	No
EastAfrica	Butana	BUT06	Sudan	Modern	SAMN15514501	Kim et al. 2020	5230906	0.9371	Yes	Yes	Yes	No
EastAfrica	Butana	BUT07	Sudan	Modern	SAMN15514502	Kim et al. 2020	5388274	0.9653	Yes	Yes	Yes	No
EastAfrica	Butana	BUT08	Sudan	Modern	SAMN15514503	Kim et al. 2020	5349382	0.9584	Yes	Yes	Yes	No
EastAfrica	Butana	BUT09	Sudan	Modern	SAMN15514504	Kim et al. 2020	5271708	0.9444	Yes	Yes	Yes	No
EastAfrica	Butana	BUT10	Sudan	Modern	SAMN15514505	Kim et al. 2020	5312901	0.9518	Yes	Yes	Yes	No
EastAfrica	Butana	BUT11	Sudan	Modern	SAMN15514506	Kim et al. 2020	5320885	0.9533	Yes	Yes	Yes	No
EastAfrica	Butana	BUT12	Sudan	Modern	SAMN15514507	Kim et al. 2020	5373118	0.9626	Yes	Yes	Yes	No
EastAfrica	Butana	BUT13	Sudan	Modern	SAMN15514508	Kim et al. 2020	5224461	0.936	Yes	Yes	Yes	No
EastAfrica	Butana	BUT14	Sudan	Modern	SAMN15514509	Kim et al. 2020	5382857	0.9644	Yes	Yes	Yes	No
EastAfrica	Butana	BUT15	Sudan	Modern	SAMN15514510	Kim et al. 2020	5341364	0.9569	Yes	Yes	Yes	No
EastAfrica	Butana	BUT16	Sudan	Modern	SAMN15514511	Kim et al. 2020	5385032	0.9647	Yes	Yes	Yes	No
EastAfrica	Butana	BUT17	Sudan	Modern	SAMN15514512	Kim et al. 2020	5381830	0.9642	Yes	Yes	Yes	No
EastAfrica	Butana	BUT18	Sudan	Modern	SAMN15514513	Kim et al. 2020	5285404	0.9469	Yes	Yes	Yes	No
EastAfrica	Butana	BUT19	Sudan	Modern	SAMN15514514	Kim et al. 2020	5250933	0.9407	Yes	Yes	Yes	No
EastAfrica	Butana	BUT20	Sudan	Modern	SAMN15514515	Kim et al. 2020	5249155	0.9404	Yes	Yes	Yes	No
EastAfrica	EthiopianBoran	ETB01	Ethiopia	Modern	SAMN15514516	Kim et al. 2020	5385482	0.9648	Yes	Yes	Yes	No
EastAfrica	EthiopianBoran	ETB02	Ethiopia	Modern	SAMN15514517	Kim et al. 2020	5350067	0.9585	Yes	Yes	Yes	No
EastAfrica	EthiopianBoran	ETB03	Ethiopia	Modern	SAMN15514518	Kim et al. 2020	5319749	0.953	Yes	Yes	Yes	No
EastAfrica	EthiopianBoran	ETB04	Ethiopia	Modern	SAMN15514519	Kim et al. 2020	5371194	0.9623	Yes	Yes	Yes	No
EastAfrica	EthiopianBoran	ETB05	Ethiopia	Modern	SAMN15514520	Kim et al. 2020	5293355	0.9483	Yes	Yes	Yes	No
EastAfrica	EthiopianBoran	ETB06	Ethiopia	Modern	SAMN15514521	Kim et al. 2020	5263630	0.943	Yes	Yes	Yes	No
EastAfrica	EthiopianBoran	ETB07	Ethiopia	Modern	SAMN15514522	Kim et al. 2020	5170805	0.9264	Yes	Yes	Yes	No
EastAfrica	EthiopianBoran	ETB08	Ethiopia	Modern	SAMN15514523	Kim et al. 2020	5243123	0.9393	Yes	Yes	Yes	No
EastAfrica	EthiopianBoran	ETB09	Ethiopia	Modern	SAMN15514524	Kim et al. 2020	5278286	0.9456	Yes	Yes	Yes	No
EastAfrica	EthiopianBoran	ETB10	Ethiopia	Modern	SAMN15514525	Kim et al. 2020	5333235	0.9555	Yes	Yes	Yes	No
EastAfrica	Fogera	FOG01	Ethiopia	Modern	SAMN15514571	Kim et al. 2020	5375801	0.9631	Yes	Yes	Yes	No
EastAfrica	Fogera	FOG02	Ethiopia	Modern	SAMN15514572	Kim et al. 2020	5328489	0.9546	Yes	Yes	Yes	No
EastAfrica	Fogera	FOG03	Ethiopia	Modern	SAMN15514573	Kim et al. 2020	5239686	0.9387	Yes	Yes	Yes	No
EastAfrica	Fogera	FOG04	Ethiopia	Modern	SAMN15514574	Kim et al. 2020	5335709	0.9559	Yes	Yes	Yes	No
EastAfrica	Fogera	FOG05	Ethiopia	Modern	SAMN15514575	Kim et al. 2020	5426122	0.9721	Yes	Yes	Yes	No
EastAfrica	Fogera	FOG06	Ethiopia	Modern	SAMN15514576	Kim et al. 2020	5463355	0.9788	Yes	Yes	Yes	No
EastAfrica	Fogera	FOG07	Ethiopia	Modern	SAMN15514577	Kim et al. 2020	5363735	0.9609	Yes	Yes	Yes	No
EastAfrica	Fogera	FOG08	Ethiopia	Modern	SAMN15514578	Kim et al. 2020	5219635	0.9351	Yes	Yes	Yes	No
EastAfrica	Fogera	FOG09	Ethiopia	Modern	SAMN15514579	Kim et al. 2020	5399394	0.9673	Yes	Yes	Yes	No
EastAfrica	Goffa	GOF01	Ethiopia	Modern	SAMN15514526	Kim et al. 2020	5405746	0.9685	Yes	Yes	Yes	No
EastAfrica	Goffa	GOF02	Ethiopia	Modern	SAMN15514527	Kim et al. 2020	5386515	0.965	Yes	Yes	Yes	No
EastAfrica	Goffa	GOF03	Ethiopia	Modern	SAMN15514528	Kim et al. 2020	5362551	0.9607	Yes	Yes	Yes	No
EastAfrica	Goffa	GOF04	Ethiopia	Modern	SAMN15514529	Kim et al. 2020	5072591	0.9088	Yes	Yes	Yes	No
EastAfrica	Goffa	GOF05	Ethiopia	Modern	SAMN15514530	Kim et al. 2020	5307264	0.9508	Yes	Yes	Yes	No
EastAfrica	Goffa	GOF06	Ethiopia	Modern	SAMN15514531	Kim et al. 2020	5327917	0.9545	Yes	Yes	Yes	No
EastAfrica	Goffa	GOF07	Ethiopia	Modern	SAMN15514532	Kim et al. 2020	5413797	0.9699	Yes	Yes	Yes	No
EastAfrica	Goffa	GOF08	Ethiopia	Modern	SAMN15514533	Kim et al. 2020	5359683	0.9602	Yes	Yes	Yes	No
EastAfrica	Goffa	GOF09	Ethiopia	Modern	SAMN15514534	Kim et al. 2020	4916280	0.8808	Yes	Yes	Yes	No
EastAfrica	Goffa	GOF10	Ethiopia	Modern	SAMN15514535	Kim et al. 2020	5168498	0.926	Yes	Yes	Yes	No
EastAfrica	Horro	HOR01	Ethiopia	Modern	SAMN15514580	Kim et al. 2020	4853490	0.8695	Yes	Yes	Yes	No
EastAfrica	Horro	HOR02	Ethiopia	Modern	SAMN15514581	Kim et al. 2020	5228005	0.9366	Yes	Yes	Yes	No
EastAfrica	Horro	HOR03	Ethiopia	Modern	SAMN15514582	Kim et al. 2020	5366875	0.9615	Yes	Yes	Yes	No
EastAfrica	Horro	HOR04	Ethiopia	Modern	SAMN15514583	Kim et al. 2020	5024974	0.9002	Yes	Yes	Yes	No
EastAfrica	Horro	HOR05	Ethiopia	Modern	SAMN15514584	Kim et al. 2020	5158862	0.9242	Yes	Yes	Yes	No
EastAfrica	Horro	HOR06	Ethiopia	Modern	SAMN15514585	Kim et al. 2020	4978337	0.8919	Yes	Yes	Yes	No
EastAfrica	Horro	HOR07	Ethiopia	Modern	SAMN15514586	Kim et al. 2020	5305749	0.9505	Yes	Yes	Yes	No
EastAfrica	Horro	HOR08	Ethiopia	Modern	SAMN15514587	Kim et al. 2020	5280119	0.9459	Yes	Yes	Yes	No
EastAfrica	Horro	HOR09	Ethiopia	Modern	SAMN15514588	Kim et al. 2020	4913597	0.8803	Yes	Yes	Yes	No
EastAfrica	Horro	HOR10	Ethiopia	Modern	SAMN15514589	Kim et al. 2020	5355551	0.9595	Yes	Yes	Yes	No
EastAfrica	Horro	HOR11	Ethiopia	Modern	SAMN15514590	Kim et al. 2020	5354091	0.9592	Yes	Yes	Yes	No
EastAfrica	Kenana	KEN01	Ethiopia	Modern	SAMN15514536	Kim et al. 2017	5234645	0.9378	Yes	Yes	Yes	No
EastAfrica	Kenana	KEN02	Ethiopia	Modern	SAMN15514537	Kim et al. 2017	5290669	0.9478	Yes	Yes	Yes	No
EastAfrica	Kenana	KEN03	Ethiopia	Modern	SAMN15514538	Kim et al. 2017	5344386	0.9575	Yes	Yes	Yes	No
EastAfrica	Kenana	KEN04	Ethiopia	Modern	SAMN15514539	Kim et al. 2017	5339293	0.9565	Yes	Yes	Yes	No
EastAfrica	Kenana	KEN05	Ethiopia	Modern	SAMN04545556	Kim et al. 2017	5141321	0.9211	Yes	Yes	Yes	No
EastAfrica	Kenana	KEN06	Ethiopia	Modern	SAMN04545558	Kim et al. 2017	5203781	0.9323	Yes	Yes	Yes	No
EastAfrica	Kenana	KEN07	Ethiopia	Modern	SAMN04545550	Kim et al. 2017	5212666	0.9339	Yes	Yes	Yes	No
EastAfrica	Kenana	KEN08	Ethiopia	Modern	SAMN04545551	Kim et al. 2017	5151969	0.923	Yes	Yes	Yes	No
EastAfrica	Kenana	KEN09	Ethiopia	Modern	SAMN04545552	Kim et al. 2017	5197306	0.9311	Yes	Yes	Yes	No
EastAfrica	Kenana	KEN10	Ethiopia	Modern	SAMN04545553	Kim et al. 2020	5170565	0.9263	Yes	Yes	Yes	No
EastAfrica	Kenana	KEN11	Ethiopia	Modern	SAMN04545559	Kim et al. 2020	5188139	0.9295	Yes	Yes	Yes	No
EastAfrica	Kenana	KEN12	Ethiopia	Modern	SAMN04545555	Kim et al. 2020	5219738	0.9351	Yes	Yes	Yes	No
EastAfrica	Kenana	KEN13	Ethiopia	Modern	SAMN04545557	Kim et al. 2020	5219393	0.9351	Yes	Yes	Yes	No
EastAfrica	KenyaBoran	KEB01	Kenya	Modern	SAMN04545530	Kim et al. 2017	5128219	0.9187	Yes	Yes	Yes	No
EastAfrica	KenyaBoran	KEB02	Kenya	Modern	SAMN04545531	Kim et al. 2017	5080830	0.9102	Yes	Yes	Yes	No
EastAfrica	KenyaBoran	KEB03	Kenya	Modern	SAMN04545532	Kim et al. 2017	5041052	0.9031	Yes	Yes	Yes	No
EastAfrica	KenyaBoran	KEB04	Kenya	Modern	SAMN05862018	Kim et al. 2017	5217654	0.9348	Yes	Yes	Yes	No
EastAfrica	KenyaBoran	KEB05	Kenya	Modern	SAMN04545538	Kim et al. 2017	5161170	0.9246	Yes	Yes	Yes	No
EastAfrica	KenyaBoran	KEB06	Kenya	Modern	SAMN04545533	Kim et al. 2017	5040399	0.903	Yes	Yes	Yes	No
EastAfrica	KenyaBoran	KEB07	Kenya	Modern	SAMN04545539	Kim et al. 2017	5190337	0.9299	Yes	Yes	Yes	No
EastAfrica	KenyaBoran	KEB08	Kenya	Modern	SAMN04545534	Kim et al. 2017	5107237	0.915	Yes	Yes	Yes	No
EastAfrica	KenyaBoran	KEB09	Kenya	Modern	SAMN04545535	Kim et al. 2017	4875265	0.8734	Yes	Yes	Yes	No
EastAfrica	KenyaBoran	KEB10	Kenya	Modern	SAMN04545537	Kim et al. 2017	5229262	0.9368	Yes	Yes	Yes	No
EastAfrica	Mursi	MUR01	Ethiopia	Modern	SAMN15514540	Kim et al. 2020	5350067	0.9585	Yes	Yes	Yes	No
EastAfrica	Mursi	MUR02	Ethiopia	Modern	SAMN15514541	Kim et al. 2020	5179871	0.928	Yes	Yes	Yes	No
EastAfrica	Mursi	MUR03	Ethiopia	Modern	SAMN15514542	Kim et al. 2020	5347505	0.958	Yes	Yes	Yes	No
EastAfrica	Mursi	MUR04	Ethiopia	Modern	SAMN15514543	Kim et al. 2020	5415947	0.9703	Yes	Yes	Yes	No
EastAfrica	Mursi	MUR05	Ethiopia	Modern	SAMN15514544	Kim et al. 2020	5196384	0.9309	Yes	Yes	Yes	No
EastAfrica	Mursi	MUR06	Ethiopia	Modern	SAMN15514545	Kim et al. 2020	5164471	0.9252	Yes	Yes	Yes	No
EastAfrica	Mursi	MUR07	Ethiopia	Modern	SAMN15514546	Kim et al. 2020	5159160	0.9243	Yes	Yes	Yes	No
EastAfrica	Mursi	MUR08	Ethiopia	Modern	SAMN15514547	Kim et al. 2020	4775316	0.8555	Yes	Yes	Yes	No
EastAfrica	Mursi	MUR09	Ethiopia	Modern	SAMN15514548	Kim et al. 2020	5321210	0.9533	Yes	Yes	Yes	No
EastAfrica	Mursi	MUR10	Ethiopia	Modern	SAMN15514549	Kim et al. 2020	5303765	0.9502	Yes	Yes	Yes	No
EastAfrica	Ogaden	OGA01	Ethiopia	Modern	SAMN04545574	Kim et al. 2017	5045815	0.904	Yes	Yes	Yes	No
EastAfrica	Ogaden	OGA02	Ethiopia	Modern	SAMN04545575	Kim et al. 2017	5212009	0.9337	Yes	Yes	Yes	No
EastAfrica	Ogaden	OGA03	Ethiopia	Modern	SAMN04545576	Kim et al. 2017	5143556	0.9215	Yes	Yes	Yes	No
EastAfrica	Ogaden	OGA04	Ethiopia	Modern	SAMN04545570	Kim et al. 2017	5122265	0.9177	Yes	Yes	Yes	No
EastAfrica	Ogaden	OGA05	Ethiopia	Modern	SAMN04545571	Kim et al. 2017	5182535	0.9285	Yes	Yes	Yes	No
EastAfrica	Ogaden	OGA06	Ethiopia	Modern	SAMN04545577	Kim et al. 2017	5124088	0.918	Yes	Yes	Yes	No
EastAfrica	Ogaden	OGA07	Ethiopia	Modern	SAMN04545573	Kim et al. 2017	5101237	0.9139	Yes	Yes	Yes	No
EastAfrica	Ogaden	OGA08	Ethiopia	Modern	SAMN04545578	Kim et al. 2017	5043048	0.9035	Yes	Yes	Yes	No
EastAfrica	Ogaden	OGA09	Ethiopia	Modern	SAMN04545579	Kim et al. 2017	5208173	0.9331	Yes	Yes	Yes	No
EastAfrica	Sheko	SHE01	Ethiopia	Modern	SAMN15514562	Kim et al. 2020	5322601	0.9536	Yes	Yes	Yes	No
EastAfrica	Sheko	SHE02	Ethiopia	Modern	SAMN15514563	Kim et al. 2020	5416279	0.9703	Yes	Yes	Yes	No
EastAfrica	Sheko	SHE03	Ethiopia	Modern	SAMN15514564	Kim et al. 2020	5404194	0.9682	Yes	Yes	Yes	No
EastAfrica	Sheko	SHE04	Ethiopia	Modern	SAMN15514565	Kim et al. 2020	5277533	0.9455	Yes	Yes	Yes	No
EastAfrica	Sheko	SHE05	Ethiopia	Modern	SAMN15514566	Kim et al. 2020	5333800	0.9556	Yes	Yes	Yes	No
EastAfrica	Sheko	SHE06	Ethiopia	Modern	SAMN15514567	Kim et al. 2020	5344036	0.9574	Yes	Yes	Yes	No
EastAfrica	Sheko	SHE07	Ethiopia	Modern	SAMN15514568	Kim et al. 2020	5315848	0.9523	Yes	Yes	Yes	No
EastAfrica	Sheko	SHE08	Ethiopia	Modern	SAMN15514569	Kim et al. 2020	5292671	0.9482	Yes	Yes	Yes	No
EastAfrica	Sheko	SHE09	Ethiopia	Modern	SAMN15514570	Kim et al. 2020	5363513	0.9609	Yes	Yes	Yes	No
IndiaPakistan	Achai	ACH01	Pakistan	Modern	CNS0014610	Iqbal et al. 2019	4623276	0.8283	Yes	Yes	No	Yes
IndiaPakistan	Achai	ACH02	Pakistan	Modern	CNS0014615	Iqbal et al. 2019	4831093	0.8655	Yes	Yes	No	Yes
IndiaPakistan	Bhagnari	BHA01	Pakistan	Modern	CNS0014603	Iqbal et al. 2019	5436964	0.974	Yes	Yes	No	Yes
IndiaPakistan	Bhagnari	BHA02	Pakistan	Modern	CNS0014605	Iqbal et al. 2019	5272277	0.9445	Yes	Yes	No	Yes
IndiaPakistan	Bhagnari	BHA03	Pakistan	Modern	CNS0014606	Iqbal et al. 2019	3374734	0.6046	Yes	Yes	No	Yes
IndiaPakistan	Cholistani	CHO01	Pakistan	Modern	CNS0014604	Iqbal et al. 2019	5033528	0.9018	Yes	Yes	No	Yes
IndiaPakistan	Cholistani	CHO02	Pakistan	Modern	CNS0014608	Iqbal et al. 2019	3675063	0.6584	Yes	Yes	No	Yes
IndiaPakistan	Dajal	DAJ01	Pakistan	Modern	CNS0014611	Iqbal et al. 2019	5029966	0.9011	Yes	Yes	No	Yes
IndiaPakistan	Dhanni	DHA01	Pakistan	Modern	CNS0014607	Iqbal et al. 2019	5219213	0.935	Yes	Yes	No	Yes
IndiaPakistan	Dhanni	DHA02	Pakistan	Modern	CNS0014618	Iqbal et al. 2019	4890006	0.8761	Yes	Yes	No	Yes
IndiaPakistan	Gabrali	GAB01	Pakistan	Modern	CNS0014601	Iqbal et al. 2019	5110575	0.9156	Yes	Yes	No	Yes
IndiaPakistan	Gabrali	GAB02	Pakistan	Modern	CNS0014609	Iqbal et al. 2019	5194327	0.9306	Yes	Yes	No	Yes
IndiaPakistan	Hariana	HAR01	India	Modern	CNS0014612	Iqbal et al. 2019	4548858	0.8149	Yes	Yes	No	Yes
IndiaPakistan	Hariana	HAR02	India	Modern	CNS0014614	Iqbal et al. 2019	4766246	0.8539	Yes	Yes	No	Yes
IndiaPakistan	Hariana	HAR03	India	Modern	SAMN08862747	Chen et al. 2018	5577457	0.9992	Yes	Yes	No	Yes
IndiaPakistan	IndianZebu	INZ01	India	Modern	SAMN08242174	Wu et al. 2018	2480186	0.4443	Yes	Yes	No	Yes
IndiaPakistan	IndianZebu	INZ02	India	Modern	SAMN08242175	Wu et al. 2018	3282234	0.588	Yes	Yes	No	Yes
IndiaPakistan	IndianZebu	INZ04	India	Modern	SAMN08242177	Wu et al. 2018	3694992	0.662	Yes	Yes	No	Yes
IndiaPakistan	Kangayam	KAN01	India	Modern	SAMN10131257	PRJNA493191	4985633	0.8932	Yes	Yes	No	Yes
IndiaPakistan	Lohani	LOH01	Pakistan	Modern	CNS0014617	Iqbal et al. 2019	5478972	0.9816	Yes	Yes	No	Yes
IndiaPakistan	RedSindhi	RES01	Pakistan	Modern	CNS0014620	Iqbal et al. 2019	5014447	0.8984	Yes	Yes	No	Yes
IndiaPakistan	Sahiwal	SAH01	Pakistan	Modern	CNS0014619	Iqbal et al. 2019	5476998	0.9812	Yes	Yes	No	Yes
IndiaPakistan	Sahiwal	SAH02	Pakistan	Modern	SAMN08862748	Chen et al. 2018	5568013	0.9975	Yes	Yes	No	Yes
IndiaPakistan	Tharparkar	THA01	Pakistan	Modern	CNS0014602	Iqbal et al. 2019	4959221	0.8885	Yes	Yes	No	Yes
IndiaPakistan	Tharparkar	THA02	Pakistan	Modern	CNS0014613	Iqbal et al. 2019	5311415	0.9516	Yes	Yes	No	Yes
IndiaPakistan	Tharparkar	THA03	Pakistan	Modern	SAMN08862749	Chen et al. 2018	5541233	0.9927	Yes	Yes	No	Yes
IndiaPakistan	Tharparkar	THA04	Pakistan	Modern	SAMN10131223	PRJNA493191	4490655	0.8045	Yes	Yes	No	Yes
IndiaPakistan	Vechur	VEC01	India	Modern	SAMN10131258	PRJNA493191	4401819	0.7886	Yes	Yes	No	Yes
MiddleEast	Rashoki	RAS01	Iran	Modern	SAMEA2358286	PRJEB5462	5056288	0.9058	Yes	Yes	No	Yes
MiddleEast	Rashoki	RAS02	Iran	Modern	SAMEA2358283	PRJEB5462	5220377	0.9352	Yes	Yes	No	Yes
MiddleEast	Rashoki	RAS03	Iran	Modern	SAMEA2358282	PRJEB5462	4944868	0.8859	Yes	Yes	No	Yes
MiddleEast	Rashoki	RAS04	Iran	Modern	SAMEA2358280	PRJEB5462	5462142	0.9786	Yes	Yes	No	Yes
MiddleEast	Rashoki	RAS05	Iran	Modern	SAMEA2358284	PRJEB5462	5331498	0.9552	Yes	Yes	No	Yes
MiddleEast	Rashoki	RAS06	Iran	Modern	SAMEA2358281	PRJEB5462	5424778	0.9719	Yes	Yes	No	Yes
MiddleEast	Rashoki	RAS07	Iran	Modern	SAMEA2358285	PRJEB5462	5172701	0.9267	Yes	Yes	No	Yes
MiddleEast	Rashoki	RAS08	Iran	Modern	SAMEA2358279	PRJEB5462	5153724	0.9233	Yes	Yes	No	Yes
MiddleEast	Rashoki	RAS09	Iran	Modern	SAMEA2358278	PRJEB5462	4933305	0.8838	Yes	Yes	No	Yes
NorthAmerica	Brahman	BRA03	United States (via India)	Modern	SAMN05788494	Taylor et al. 2016	3538898	0.634	Yes	Yes	No	Yes
NorthAmerica	Brahman	BRA04	United States (via India)	Modern	SAMN05788495	Taylor et al. 2016	4403283	0.7889	Yes	Yes	No	Yes
NorthAmerica	Brahman	BRA05	United States (via India)	Modern	SAMN05788496	Taylor et al. 2016	3501373	0.6273	Yes	Yes	No	Yes
NorthAmerica	Brahman	BRA06	United States (via India)	Modern	SAMN08435316	Koufariotis et al. 2018	5326484	0.9543	Yes	Yes	No	Yes
NorthAmerica	Brahman	BRA07	United States (via India)	Modern	SAMN08435281	Koufariotis et al. 2018	5534294	0.9915	Yes	Yes	No	Yes
NorthAmerica	Brahman	BRA08	United States (via India)	Modern	SAMN08435282	Koufariotis et al. 2018	5537414	0.992	Yes	Yes	No	Yes
NorthAmerica	Brahman	BRA09	United States (via India)	Modern	SAMN08435279	Koufariotis et al. 2018	5534906	0.9916	Yes	Yes	No	Yes
NorthAmerica	Brahman	BRA10	United States (via India)	Modern	SAMN08435280	Koufariotis et al. 2018	5533860	0.9914	Yes	Yes	No	Yes
NorthAmerica	Brahman	BRA11	United States (via India)	Modern	SAMN08435317	Koufariotis et al. 2018	5411837	0.9695	Yes	Yes	No	Yes
NorthAmerica	Brahman	BRA12	United States (via India)	Modern	SAMN08435327	Koufariotis et al. 2018	5472955	0.9805	Yes	Yes	No	Yes
NorthAmerica	Brahman	BRA13	United States (via India)	Modern	SAMN08435322	Koufariotis et al. 2018	5445263	0.9755	Yes	Yes	No	Yes
NorthAmerica	Brahman	BRA14	United States (via India)	Modern	SAMN08435324	Koufariotis et al. 2018	5562370	0.9965	Yes	Yes	No	Yes
NorthAmerica	Brahman	BRA15	United States (via India)	Modern	SAMN08435323	Koufariotis et al. 2018	5293676	0.9484	Yes	Yes	No	Yes
NorthAmerica	Brahman	BRA16	United States (via India)	Modern	SAMN05216066	Heaton et al. 2016	5370013	0.9621	Yes	Yes	No	Yes
NorthAmerica	Brahman	BRA17	United States (via India)	Modern	SAMN05216067	Heaton et al. 2016	5475487	0.9809	Yes	Yes	No	Yes
NorthAmerica	Brahman	BRA18	United States (via India)	Modern	SAMN05216068	Heaton et al. 2016	5395291	0.9666	Yes	Yes	No	Yes
NorthAmerica	Brahman	BRA19	United States (via India)	Modern	SAMN05216069	Heaton et al. 2016	5387884	0.9653	Yes	Yes	No	Yes
NorthAmerica	Brahman	BRA20	United States (via India)	Modern	SAMN05216070	Heaton et al. 2016	5512943	0.9877	Yes	Yes	No	Yes
NorthCentralChina	BohaiBlack	BOB02	China	Modern	SAMN06699022	Chen et al. 2018	5334828	0.9557	No	Yes	No	Yes
NorthCentralChina	BohaiBlack	BOB03	China	Modern	SAMN06699021	Chen et al. 2018	5375967	0.9631	No	Yes	No	Yes
NorthCentralChina	BohaiBlack	BOB04	China	Modern	SAMN06699020	Chen et al. 2018	4723271	0.8462	No	Yes	No	Yes
NorthCentralChina	BohaiBlack	BOB05	China	Modern	SAMN06699019	Chen et al. 2018	5202196	0.932	No	Yes	No	Yes
NorthCentralChina	Dabieshan	DAB01	China	Modern	SAMN07431015	Wu et al. 2018	5375902	0.9631	No	Yes	No	Yes
NorthCentralChina	Dabieshan	DAB02	China	Modern	SAMN07431014	Wu et al. 2018	5403373	0.968	No	Yes	No	Yes
NorthCentralChina	Dabieshan	DAB03	China	Modern	SAMN06699055	Chen et al. 2018	5322094	0.9535	No	Yes	No	Yes
NorthCentralChina	Dabieshan	DAB04	China	Modern	SAMN06699054	Chen et al. 2018	5194719	0.9306	No	Yes	No	Yes
NorthCentralChina	JiaxianRed	JIR01	China	Modern	SAMN06699018	Chen et al. 2018	5389345	0.9655	No	Yes	No	Yes
NorthCentralChina	JiaxianRed	JIR02	China	Modern	SAMN06699017	Chen et al. 2018	5227117	0.9365	No	Yes	No	Yes
NorthCentralChina	JiaxianRed	JIR03	China	Modern	SAMN06699016	Chen et al. 2018	5093979	0.9126	No	Yes	No	Yes
NorthCentralChina	JiaxianRed	JIR04	China	Modern	SAMN06699015	Chen et al. 2018	5041098	0.9031	No	Yes	No	Yes
NorthCentralChina	JiaxianRed	JIR05	China	Modern	SAMN06699014	Chen et al. 2018	5155365	0.9236	No	Yes	No	Yes
NorthCentralChina	Lingnan	LIN01	China	Modern	SAMN06699031	Chen et al. 2018	5250258	0.9406	No	Yes	No	Yes
NorthCentralChina	Lingnan	LIN02	China	Modern	SAMN06699030	Chen et al. 2018	5235928	0.938	No	Yes	No	Yes
NorthCentralChina	Lingnan	LIN03	China	Modern	SAMN06699029	Chen et al. 2018	4734574	0.8482	No	Yes	No	Yes
NorthCentralChina	Lingnan	LIN04	China	Modern	SAMN06699028	Chen et al. 2018	5015474	0.8985	No	Yes	No	Yes
NorthCentralChina	Lingnan	LIN05	China	Modern	SAMN06699027	Chen et al. 2018	5209866	0.9334	No	Yes	No	Yes
NorthCentralChina	Lingnan	LIN06	China	Modern	SAMN06699026	Chen et al. 2018	5121688	0.9176	No	Yes	No	Yes
NorthCentralChina	Lingnan	LIN07	China	Modern	SAMN06699025	Chen et al. 2018	4468056	0.8005	No	Yes	No	Yes
NorthCentralChina	Lingnan	LIN08	China	Modern	SAMN06699024	Chen et al. 2018	5261415	0.9426	No	Yes	No	Yes
NorthCentralChina	Luxi	LUX01	China	Modern	SAMN07431024	Wu et al. 2018	5392249	0.966	No	Yes	No	Yes
NorthCentralChina	Luxi	LUX02	China	Modern	SAMN07431025	Wu et al. 2018	5377978	0.9635	No	Yes	No	Yes
NorthCentralChina	Luxi	LUX03	China	Modern	SAMN06699008	Chen et al. 2018	5331839	0.9552	No	Yes	No	Yes
NorthCentralChina	Luxi	LUX04	China	Modern	SAMN06699007	Chen et al. 2018	5070589	0.9084	No	Yes	No	Yes
NorthCentralChina	Luxi	LUX05	China	Modern	SAMN06699006	Chen et al. 2018	5174321	0.927	No	Yes	No	Yes
NorthCentralChina	Luxi	LUX06	China	Modern	SAMN06699005	Chen et al. 2018	5311556	0.9516	No	Yes	No	Yes
NorthCentralChina	Luxi	LUX07	China	Modern	SAMN06699004	Chen et al. 2018	5392441	0.9661	No	Yes	No	Yes
NorthCentralChina	Menggu	MEN01	China	Modern	SAMN07430999	Wu et al. 2018	5439218	0.9745	No	Yes	No	Yes
NorthCentralChina	Menggu	MEN02	China	Modern	SAMN07430998	Wu et al. 2018	5445606	0.9756	No	Yes	No	Yes
NorthCentralChina	Nanyang	NAN01	China	Modern	SAMN07431005	Wu et al. 2018	5083962	0.9108	No	Yes	No	Yes
NorthCentralChina	Nanyang	NAN02	China	Modern	SAMN07431004	Wu et al. 2018	4898276	0.8775	No	Yes	No	Yes
NorthCentralChina	Nanyang	NAN03	China	Modern	SAMN06699013	Chen et al. 2018	5020576	0.8995	No	Yes	No	Yes
NorthCentralChina	Nanyang	NAN04	China	Modern	SAMN06699012	Chen et al. 2018	5120328	0.9173	No	Yes	No	Yes
NorthCentralChina	Nanyang	NAN05	China	Modern	SAMN06699011	Chen et al. 2018	5310016	0.9513	No	Yes	No	Yes
NorthCentralChina	Nanyang	NAN06	China	Modern	SAMN06699010	Chen et al. 2018	4751876	0.8513	No	Yes	No	Yes
NorthCentralChina	Nanyang	NAN07	China	Modern	SAMN06699009	Chen et al. 2018	5133621	0.9197	No	Yes	No	Yes
NorthCentralChina	Qinchuan	QIN01	China	Modern	SAMN07431007	Wu et al. 2018	5355539	0.9595	No	Yes	No	Yes
NorthCentralChina	Qinchuan	QIN02	China	Modern	SAMN07431006	Wu et al. 2018	5393167	0.9662	No	Yes	No	Yes
NorthCentralChina	Wandong	WAN01	China	Modern	SAMN06699053	Chen et al. 2018	4904903	0.8787	No	Yes	No	Yes
NorthCentralChina	Wandong	WAN02	China	Modern	SAMN06699052	Chen et al. 2018	4941032	0.8852	No	Yes	No	Yes
NorthCentralChina	Weining	WEI01	China	Modern	SAMN06699046	Chen et al. 2018	4950790	0.8869	No	Yes	No	Yes
NorthCentralChina	Weining	WEI02	China	Modern	SAMN06699045	Chen et al. 2018	5114210	0.9162	No	Yes	No	Yes
NorthCentralChina	Weining	WEI03	China	Modern	SAMN06699044	Chen et al. 2018	5320639	0.9532	No	Yes	No	Yes
NorthCentralChina	Weining	WEI04	China	Modern	SAMN06699043	Chen et al. 2018	5080539	0.9102	No	Yes	No	Yes
NorthCentralChina	Weining	WEI05	China	Modern	SAMN06699042	Chen et al. 2018	4969191	0.8902	No	Yes	No	Yes
NorthCentralChina	Wenling	WEN01	China	Modern	SAMN07431013	Wu et al. 2018	5303492	0.9501	No	Yes	No	Yes
NorthCentralChina	Wenling	WEN02	China	Modern	SAMN07431012	Wu et al. 2018	5315297	0.9523	No	Yes	No	Yes
NorthCentralChina	Xuanhan	XUA01	China	Modern	SAMN06699041	Chen et al. 2018	5108395	0.9152	No	Yes	No	Yes
NorthCentralChina	Xuanhan	XUA02	China	Modern	SAMN06699040	Chen et al. 2018	5010906	0.8977	No	Yes	No	Yes
NorthCentralChina	Xuanhan	XUA03	China	Modern	SAMN06699039	Chen et al. 2018	5025683	0.9004	No	Yes	No	Yes
NorthCentralChina	Xuanhan	XUA04	China	Modern	SAMN06699038	Chen et al. 2018	5046369	0.9041	No	Yes	No	Yes
NorthCentralChina	Xuanhan	XUA05	China	Modern	SAMN06699037	Chen et al. 2018	5187829	0.9294	No	Yes	No	Yes
NorthCentralChina	Zaobei	ZAO01	China	Modern	SAMN06699036	Chen et al. 2018	5340312	0.9567	No	Yes	No	Yes
NorthCentralChina	Zaobei	ZAO02	China	Modern	SAMN06699035	Chen et al. 2018	5240285	0.9388	No	Yes	No	Yes
NorthCentralChina	Zaobei	ZAO03	China	Modern	SAMN06699034	Chen et al. 2018	5327207	0.9544	No	Yes	No	Yes
NorthCentralChina	Zaobei	ZAO04	China	Modern	SAMN06699033	Chen et al. 2018	5201825	0.9319	No	Yes	No	Yes
NorthCentralChina	Zaobei	ZAO05	China	Modern	SAMN06699032	Chen et al. 2018	5347806	0.9581	No	Yes	No	Yes
NorthEastAsia	Hanwoo	HAN01	South Korea	Modern	SAMN02225725	Lee et al. 2014	5329935	0.9549	Yes	Yes	No	Yes
NorthEastAsia	Hanwoo	HAN02	South Korea	Modern	SAMN02225726	Lee et al. 2014	4790278	0.8582	Yes	Yes	No	Yes
NorthEastAsia	Hanwoo	HAN03	South Korea	Modern	SAMN02225727	Lee et al. 2014	5409283	0.9691	Yes	Yes	No	Yes
NorthEastAsia	Hanwoo	HAN04	South Korea	Modern	SAMN02225728	Lee et al. 2014	5238310	0.9385	Yes	Yes	No	Yes
NorthEastAsia	Hanwoo	HAN05	South Korea	Modern	SAMN02225729	Lee et al. 2014	5391517	0.9659	Yes	Yes	No	Yes
NorthEastAsia	Hanwoo	HAN06	South Korea	Modern	SAMN02225730	Lee et al. 2014	5231431	0.9372	Yes	Yes	No	Yes
NorthEastAsia	Hanwoo	HAN07	South Korea	Modern	SAMN02225731	Lee et al. 2014	5349617	0.9584	Yes	Yes	No	Yes
NorthEastAsia	Hanwoo	HAN08	South Korea	Modern	SAMN02225732	Lee et al. 2014	5476730	0.9812	Yes	Yes	No	Yes
NorthEastAsia	Hanwoo	HAN09	South Korea	Modern	SAMN02225733	Lee et al. 2014	5295543	0.9487	Yes	Yes	No	Yes
NorthEastAsia	Hanwoo	HAN10	South Korea	Modern	SAMN02225723	Lee et al. 2014	5265092	0.9433	Yes	Yes	No	Yes
NorthEastAsia	Hanwoo	HAN11	South Korea	Modern	SAMN02225724	Lee et al. 2014	5082475	0.9105	Yes	Yes	No	Yes
NorthEastAsia	Hanwoo	HAN12	South Korea	Modern	SAMN02225744	Shin et al. 2014	5401290	0.9677	Yes	Yes	No	Yes
NorthEastAsia	Hanwoo	HAN13	South Korea	Modern	SAMN02225745	Shin et al. 2014	5457156	0.9777	Yes	Yes	No	Yes
NorthEastAsia	Hanwoo	HAN14	South Korea	Modern	SAMN02225746	Shin et al. 2014	5330965	0.9551	Yes	Yes	No	Yes
NorthEastAsia	Hanwoo	HAN15	South Korea	Modern	SAMN02225747	Shin et al. 2014	5421799	0.9713	Yes	Yes	No	Yes
NorthEastAsia	Hanwoo	HAN16	South Korea	Modern	SAMN02225748	Shin et al. 2014	5421709	0.9713	Yes	Yes	No	Yes
NorthEastAsia	Hanwoo	HAN17	South Korea	Modern	SAMN02225749	Shin et al. 2014	5437880	0.9742	Yes	Yes	No	Yes
NorthEastAsia	Hanwoo	HAN18	South Korea	Modern	SAMN02225750	Shin et al. 2014	5474946	0.9809	Yes	Yes	No	Yes
NorthEastAsia	Hanwoo	HAN19	South Korea	Modern	SAMN02225751	Shin et al. 2014	5375878	0.9631	Yes	Yes	No	Yes
NorthEastAsia	Hanwoo	HAN20	South Korea	Modern	SAMN02225752	Shin et al. 2014	5369259	0.9619	Yes	Yes	No	Yes
NorthEastAsia	Hanwoo	HAN21	South Korea	Modern	SAMN02225753	Shin et al. 2014	5328432	0.9546	Yes	Yes	No	Yes
NorthEastAsia	Hanwoo	HAN22	South Korea	Modern	SAMN02225754	Shin et al. 2014	5273081	0.9447	Yes	Yes	No	Yes
NorthEastAsia	Hanwoo	HAN23	South Korea	Modern	SAMN02225755	Shin et al. 2014	5351023	0.9587	Yes	Yes	No	Yes
NorthEastAsia	Kuchinoshima	KUC01	Japan	Modern	SAMD00013963	Kawahara-Miki et al. 2011	5065959	0.9076	Yes	Yes	No	Yes
NorthEastAsia	Mishima	MIS01	Japan	Modern	SAMD00013606	Tsuda et al. 2013	4965073	0.8895	Yes	Yes	No	Yes
NorthEastAsia	Mishima	MIS02	Japan	Modern	SAMD00013607	Tsuda et al. 2013	4852983	0.8694	Yes	Yes	No	Yes
NorthEastAsia	Mishima	MIS03	Japan	Modern	SAMD00013608	Tsuda et al. 2013	3293120	0.59	Yes	Yes	No	Yes
NorthEastAsia	Mishima	MIS04	Japan	Modern	SAMD00013609	Tsuda et al. 2013	4811774	0.862	Yes	Yes	No	Yes
NorthEastAsia	Mishima	MIS05	Japan	Modern	SAMD00013610	Tsuda et al. 2013	4190679	0.7508	Yes	Yes	No	Yes
NorthEastAsia	Mishima	MIS06	Japan	Modern	SAMD00013611	Tsuda et al. 2013	4863674	0.8713	Yes	Yes	No	Yes
NorthEastAsia	Mishima	MIS07	Japan	Modern	SAMD00013612	Tsuda et al. 2013	4963622	0.8892	Yes	Yes	No	Yes
NorthEastAsia	Mishima	MIS08	Japan	Modern	SAMD00013613	Tsuda et al. 2013	4344606	0.7783	Yes	Yes	No	Yes
NorthEastAsia	Yakutian	YAK01	Russia	Modern	SAMEA4827192	Weldenegodguad et al. 2019	5336870	0.9561	Yes	Yes	No	Yes
NorthEastAsia	Yakutian	YAK02	Russia	Modern	SAMEA4827193	Weldenegodguad et al. 2019	5312951	0.9518	Yes	Yes	No	Yes
NorthEastAsia	Yakutian	YAK03	Russia	Modern	SAMEA4827194	Weldenegodguad et al. 2019	5270053	0.9441	Yes	Yes	No	Yes
NorthEastAsia	Yakutian	YAK04	Russia	Modern	SAMEA4827195	Weldenegodguad et al. 2019	5310991	0.9515	Yes	Yes	No	Yes
NorthEastAsia	Yakutian	YAK05	Russia	Modern	SAMEA4827196	Weldenegodguad et al. 2019	5219949	0.9352	Yes	Yes	No	Yes
NorthEastAsia	Yanbian	YAN01	China	Modern	SAMN07431001	Wu et al. 2018	5384577	0.9647	Yes	Yes	No	Yes
NorthEastAsia	Yanbian	YAN02	China	Modern	SAMN07431000	Wu et al. 2018	5404236	0.9682	Yes	Yes	No	Yes
NorthEastAsia	Yanbian	YAN03	China	Modern	SAMN06698973	Chen et al. 2018	5261824	0.9427	Yes	Yes	No	Yes
NorthEurope	EasternFinn	EAF01	Finland	Modern	SAMEA4827182	Weldenegodguad et al. 2019	5361041	0.9604	Yes	Yes	No	Yes
NorthEurope	EasternFinn	EAF02	Finland	Modern	SAMEA4827183	Weldenegodguad et al. 2019	5339455	0.9566	Yes	Yes	No	Yes
NorthEurope	EasternFinn	EAF03	Finland	Modern	SAMEA4827184	Weldenegodguad et al. 2019	5298102	0.9492	Yes	Yes	No	Yes
NorthEurope	EasternFinn	EAF04	Finland	Modern	SAMEA4827185	Weldenegodguad et al. 2019	5363257	0.9608	Yes	Yes	No	Yes
NorthEurope	EasternFinn	EAF05	Finland	Modern	SAMEA4827186	Weldenegodguad et al. 2019	5313389	0.9519	Yes	Yes	No	Yes
NorthEurope	WesternFinn	WEF01	Finland	Modern	SAMEA4827187	Weldenegodguad et al. 2019	4786009	0.8574	Yes	Yes	No	Yes
NorthEurope	WesternFinn	WEF02	Finland	Modern	SAMEA4827188	Weldenegodguad et al. 2019	5302482	0.95	Yes	Yes	No	Yes
NorthEurope	WesternFinn	WEF03	Finland	Modern	SAMEA4827189	Weldenegodguad et al. 2019	5318255	0.9528	Yes	Yes	No	Yes
NorthEurope	WesternFinn	WEF04	Finland	Modern	SAMEA4827190	Weldenegodguad et al. 2019	5241583	0.939	Yes	Yes	No	Yes
NorthEurope	WesternFinn	WEF05	Finland	Modern	SAMEA4827191	Weldenegodguad et al. 2019	5247724	0.9401	Yes	Yes	No	Yes
NorthWestChina	ChaidamuYellow	CHY01	China	Modern	SAMN06698978	Chen et al. 2018	5275815	0.9452	No	Yes	No	Yes
NorthWestChina	ChaidamuYellow	CHY02	China	Modern	SAMN06698977	Chen et al. 2018	5473041	0.9805	No	Yes	No	Yes
NorthWestChina	ChaidamuYellow	CHY03	China	Modern	SAMN06698976	Chen et al. 2018	5344080	0.9574	No	Yes	No	Yes
NorthWestChina	ChaidamuYellow	CHY04	China	Modern	SAMN06698975	Chen et al. 2018	5250301	0.9406	No	Yes	No	Yes
NorthWestChina	ChaidamuYellow	CHY05	China	Modern	SAMN06698974	Chen et al. 2018	5437526	0.9741	No	Yes	No	Yes
NorthWestChina	Hasake	HAS01	China	Modern	SAMN07431003	Wu et al. 2018	5430285	0.9729	No	Yes	No	Yes
NorthWestChina	Hasake	HAS02	China	Modern	SAMN07431002	Wu et al. 2018	5392858	0.9661	No	Yes	No	Yes
NorthWestChina	Kazakh	KAZ01	China	Modern	SAMN06698986	Chen et al. 2018	5331141	0.9551	No	Yes	No	Yes
NorthWestChina	Kazakh	KAZ02	China	Modern	SAMN06698987	Chen et al. 2018	5208600	0.9331	No	Yes	No	Yes
NorthWestChina	Kazakh	KAZ03	China	Modern	SAMN06698988	Chen et al. 2018	5233152	0.9375	No	Yes	No	Yes
NorthWestChina	Kazakh	KAZ04	China	Modern	SAMN06698989	Chen et al. 2018	4938339	0.8847	No	Yes	No	Yes
NorthWestChina	Kazakh	KAZ05	China	Modern	SAMN06698990	Chen et al. 2018	5214653	0.9342	No	Yes	No	Yes
NorthWestChina	Kazakh	KAZ06	China	Modern	SAMN06698991	Chen et al. 2018	5122787	0.9178	No	Yes	No	Yes
NorthWestChina	Kazakh	KAZ07	China	Modern	SAMN06698992	Chen et al. 2018	5046155	0.904	No	Yes	No	Yes
NorthWestChina	Kazakh	KAZ08	China	Modern	SAMN06698993	Chen et al. 2018	5338318	0.9564	No	Yes	No	Yes
NorthWestChina	Kazakh	KAZ09	China	Modern	SAMN06698994	Chen et al. 2018	4944047	0.8857	No	Yes	No	Yes
NorthWestChina	Mongolian	MON01	China	Modern	SAMN06698985	Chen et al. 2018	5200097	0.9316	No	Yes	No	Yes
NorthWestChina	Mongolian	MON02	China	Modern	SAMN06698984	Chen et al. 2018	5148019	0.9223	No	Yes	No	Yes
NorthWestChina	Mongolian	MON03	China	Modern	SAMN06698983	Chen et al. 2018	5277123	0.9454	No	Yes	No	Yes
NorthWestChina	Mongolian	MON04	China	Modern	SAMN06698982	Chen et al. 2018	5000357	0.8958	No	Yes	No	Yes
NorthWestChina	Mongolian	MON05	China	Modern	SAMN06698981	Chen et al. 2018	5261300	0.9426	No	Yes	No	Yes
NorthWestChina	Mongolian	MON06	China	Modern	SAMN06698980	Chen et al. 2018	5190496	0.9299	No	Yes	No	Yes
NorthWestChina	Mongolian	MON07	China	Modern	SAMN06698979	Chen et al. 2018	5296094	0.9488	No	Yes	No	Yes
NorthWestChina	Tibetan	TIB01	China	Modern	SAMN08242316	Wu et al. 2018	4177252	0.7484	No	Yes	No	Yes
NorthWestChina	Tibetan	TIB06	China	Modern	SAMN08242321	Wu et al. 2018	3786385	0.6783	No	Yes	No	Yes
NorthWestChina	Tibetan	TIB13	China	Modern	SAMN08242328	Wu et al. 2018	3424886	0.6136	No	Yes	No	Yes
NorthWestChina	Tibetan	TIB14	China	Modern	SAMN08242329	Wu et al. 2018	3559994	0.6378	No	Yes	No	Yes
NorthWestChina	Tibetan	TIB17	China	Modern	SAMN08242332	Wu et al. 2018	3155250	0.5653	No	Yes	No	Yes
NorthWestChina	Tibetan	TIB18	China	Modern	SAMN08242333	Wu et al. 2018	2972124	0.5325	No	Yes	No	Yes
NorthWestChina	TibetanYellow	TIY01	China	Modern	SAMN06698997	Chen et al. 2018	5570192	0.9979	No	Yes	No	Yes
NorthWestChina	TibetanYellow	TIY02	China	Modern	SAMN06698998	Chen et al. 2018	5569430	0.9978	No	Yes	No	Yes
NorthWestChina	TibetanYellow	TIY03	China	Modern	SAMN06699003	Chen et al. 2018	5324821	0.954	No	Yes	No	Yes
NorthWestChina	TibetanYellow	TIY04	China	Modern	SAMN06699002	Chen et al. 2018	5225014	0.9361	No	Yes	No	Yes
NorthWestChina	TibetanYellow	TIY05	China	Modern	SAMN06699001	Chen et al. 2018	5082328	0.9105	No	Yes	No	Yes
NorthWestChina	TibetanYellow	TIY06	China	Modern	SAMN06699000	Chen et al. 2018	4923258	0.882	No	Yes	No	Yes
NorthWestChina	TibetanYellow	TIY07	China	Modern	SAMN06698999	Chen et al. 2018	5324354	0.9539	No	Yes	No	Yes
NorthWestChina	TibetanYellow	TIY08	China	Modern	SAMN06698996	Chen et al. 2018	4681461	0.8387	No	Yes	No	Yes
NorthWestChina	TibetanYellow	TIY09	China	Modern	SAMN06698995	Chen et al. 2018	5123497	0.9179	No	Yes	No	Yes
NorthWestChina	Xizang	XIZ01	China	Modern	SAMN07431022	Wu et al. 2018	5229580	0.9369	No	Yes	No	Yes
NorthWestChina	Xizang	XIZ02	China	Modern	SAMN07431023	Wu et al. 2018	5438215	0.9743	No	Yes	No	Yes
Outgroup	AfricanBuffalo	AFB01	Kenya	Modern	SAMN15514475	Kim et al. 2020	5308579	0.951	No	Yes	No	No
Outgroup	AfricanBuffalo	AFB02	Kenya	Modern	SAMN15514476	Kim et al. 2020	5308224	0.951	No	Yes	No	No
Outgroup	WaterBuffalo	WAB01	India	Modern	SAMN00008878	Tantia et al. 2011	4949618	0.8867	No	Yes	No	No
Outgroup	DomesticYak	DOY01	Tibet	Modern	SAMN02343391	PRJNA217895	2828911	0.5068	No	Yes	No	No
Outgroup	DomesticYak	DOY02	Tibet	Modern	SAMN02343392	PRJNA217895	3100435	0.5555	No	Yes	No	No
Outgroup	DomesticYak	DOY03	Tibet	Modern	SAMN02343393	PRJNA217895	2808293	0.5031	No	Yes	No	No
Outgroup	DomesticYak	DOY04	Tibet	Modern	SAMN02343394	PRJNA217895	2726822	0.4885	No	Yes	No	No
Outgroup	DomesticYak	DOY05	Tibet	Modern	SAMN02439780	PRJNA217895	3422717	0.6132	No	Yes	No	No
Outgroup	DomesticYak	DOY06	Tibet	Modern	SAMN02439781	PRJNA217895	3449504	0.618	No	Yes	No	No
Outgroup	ChineseGayal	CHG01	China	Modern	SAMN08323671	Wu et al. 2018	3991377	0.7151	No	Yes	No	No
Outgroup	ChineseGayal	CHG02	China	Modern	SAMN08323672	Wu et al. 2018	3788598	0.6787	No	Yes	No	No
Outgroup	ChineseGayal	CHG03	China	Modern	SAMN08323673	Wu et al. 2018	3639843	0.6521	No	Yes	No	No
Outgroup	ChineseGayal	CHG04	China	Modern	SAMN08323674	Wu et al. 2018	4136600	0.7411	No	Yes	No	No
Outgroup	ChineseGayal	CHG05	China	Modern	SAMN08323675	Wu et al. 2018	3784061	0.6779	No	Yes	No	No
Outgroup	ChineseGayal	CHG06	China	Modern	SAMN08323676	Wu et al. 2018	3722238	0.6668	No	Yes	No	No
Outgroup	BangladeshGayal	BAG01	Bangladesh	Modern	SAMN08323677	Wu et al. 2018	3062943	0.5487	No	Yes	No	No
Outgroup	BangladeshGayal	BAG02	Bangladesh	Modern	SAMN08323678	Wu et al. 2018	4078478	0.7307	No	Yes	No	No
Outgroup	BangladeshGayal	BAG03	Bangladesh	Modern	SAMN08323679	Wu et al. 2018	3343599	0.599	No	Yes	No	No
Outgroup	BangladeshGayal	BAG04	Bangladesh	Modern	SAMN08323680	Wu et al. 2018	4624774	0.8285	No	Yes	No	No
Outgroup	BangladeshGayal	BAG05	Bangladesh	Modern	SAMN08323681	Wu et al. 2018	4073294	0.7297	No	Yes	No	No
Outgroup	BangladeshGayal	BAG06	Bangladesh	Modern	SAMN08323682	Wu et al. 2018	3171792	0.5682	No	Yes	No	No
Outgroup	BangladeshGayal	BAG07	Bangladesh	Modern	SAMN08323683	Wu et al. 2018	3653209	0.6545	No	Yes	No	No
Outgroup	BangladeshGayal	BAG08	Bangladesh	Modern	SAMN08323684	Wu et al. 2018	3934666	0.7049	No	Yes	No	No
Outgroup	BangladeshGayal	BAG09	Bangladesh	Modern	SAMN08323685	Wu et al. 2018	3539187	0.6341	No	Yes	No	No
Outgroup	BangladeshGayal	BAG10	Bangladesh	Modern	SAMN08323686	Wu et al. 2018	3304698	0.592	No	Yes	No	No
Outgroup	BangladeshGayal	BAG11	Bangladesh	Modern	SAMN08323687	Wu et al. 2018	1032571	0.185	No	Yes	No	No
Outgroup	IndianGayal	ING01	India	Modern	SAMN08323688	Wu et al. 2018	4905705	0.8789	No	Yes	No	No
Outgroup	IndianGayal	ING02	India	Modern	SAMN08323689	Wu et al. 2018	5402774	0.9679	No	Yes	No	No
Outgroup	IndianGayal	ING03	India	Modern	SAMN08323690	Wu et al. 2018	4133062	0.7404	No	Yes	No	No
Outgroup	IndianGayal	ING04	India	Modern	SAMN08323691	Wu et al. 2018	1140379	0.2043	No	Yes	No	No
Outgroup	EuropeanBison	EUB01	Europe	Modern	SAMN08323717	Wu et al. 2018	3434594	0.6153	No	Yes	No	No
Outgroup	EuropeanBison	EUB02	Europe	Modern	SAMN08323718	Wu et al. 2018	3370924	0.6039	No	Yes	No	No
Outgroup	EuropeanBison	EUB03	Europe	Modern	SAMN08323719	Wu et al. 2018	3861697	0.6918	No	Yes	No	No
Outgroup	EuropeanBison	EUB04	Europe	Modern	SAMN08323720	Wu et al. 2018	3548766	0.6358	No	Yes	No	No
Outgroup	EuropeanBison	EUB05	Europe	Modern	SAMN08323721	Wu et al. 2018	3539753	0.6342	No	Yes	No	No
Outgroup	EuropeanBison	EUB06	Europe	Modern	SAMN08323722	Wu et al. 2018	4041918	0.7241	No	Yes	No	No
Outgroup	EuropeanBison	EUB07	Europe	Modern	SAMN08323723	Wu et al. 2018	3668763	0.6573	No	Yes	No	No
Outgroup	EuropeanBison	EUB08	Europe	Modern	SAMN08323724	Wu et al. 2018	4102405	0.735	No	Yes	No	No
Outgroup	EuropeanBison	EUB09	Europe	Modern	SAMN08323725	Wu et al. 2018	5553941	0.995	No	Yes	No	No
Outgroup	EuropeanBison	EUB10	Europe	Modern	SAMN08323726	Wu et al. 2018	4004911	0.7175	No	Yes	No	No
Outgroup	EuropeanBison	EUB11	Europe	Modern	SAMN08323727	Wu et al. 2018	3783990	0.6779	No	Yes	No	No
Outgroup	Banteng	BAN01	Indonesia	Modern	SAMN08323863	Wu et al. 2018	3364905	0.6028	No	Yes	No	No
Outgroup	Banteng	BAN02	Indonesia	Modern	SAMN08323864	Wu et al. 2018	3049141	0.5463	No	Yes	No	No
Outgroup	Banteng	BAN03	Indonesia	Modern	SAMN08323865	Wu et al. 2018	3675256	0.6584	No	Yes	No	No
Outgroup	Banteng	BAN04	Indonesia	Modern	SAMN08323866	Wu et al. 2018	4231609	0.7581	No	Yes	No	No
Outgroup	Banteng	BAN05	Indonesia	Modern	SAMN08323867	Wu et al. 2018	3397574	0.6087	No	Yes	No	No
Outgroup	Banteng	BAN06	Indonesia	Modern	SAMN08323868	Wu et al. 2018	5545767	0.9935	No	Yes	No	No
Outgroup	Banteng	BAN07	Indonesia	Modern	SAMN08323869	Wu et al. 2018	2977226	0.5334	No	Yes	No	No
Outgroup	Banteng	BAN08	Indonesia	Modern	SAMN08323870	Wu et al. 2018	3459600	0.6198	No	Yes	No	No
Outgroup	Gaur	GAU01	China	Modern	SAMN08324142	Wu et al. 2018	5422204	0.9714	No	Yes	No	No
Outgroup	AmericanBison	AMB01	America	Modern	SAMN08324143	Wu et al. 2018	5521339	0.9892	No	Yes	No	No
Outgroup	Goat	GOA01	Ireland	Modern	SAMEA4609295	Daly et al. 2018	4942829	0.8855	No	Yes	No	No
SouthAmerica	Gir	GIR01	Brazil (via India)	Modern	SAMN05788512	Taylor et al. 2016	4730213	0.8474	Yes	Yes	No	Yes
SouthAmerica	Gir	GIR02	Brazil (via India)	Modern	SAMN05788513	Taylor et al. 2016	5205194	0.9325	Yes	Yes	No	Yes
SouthAmerica	Gir	GIR03	Brazil (via India)	Modern	SAMN05788514	Taylor et al. 2016	4876147	0.8736	Yes	Yes	No	Yes
SouthAmerica	Gir	GIR04	Brazil (via India)	Modern	SAMN05788515	Taylor et al. 2016	3762809	0.6741	Yes	Yes	No	Yes
SouthAmerica	Nelore	NEL01	Brazil (via India)	Modern	SAMN05788520	Taylor et al. 2016	3723311	0.667	Yes	Yes	No	Yes
SouthAmerica	Nelore	NEL02	Brazil (via India)	Modern	SAMN05788521	Taylor et al. 2016	3116822	0.5584	Yes	Yes	No	Yes
SouthAmerica	Nelore	NEL03	Brazil (via India)	Modern	SAMN05788522	Taylor et al. 2016	4107044	0.7358	Yes	Yes	No	Yes
SouthAmerica	Nelore	NEL04	Brazil (via India)	Modern	SAMN05788523	Taylor et al. 2016	3400264	0.6092	Yes	Yes	No	Yes
SouthAmerica	Nelore	NEL05	Brazil (via India)	Modern	SAMN05788524	Taylor et al. 2016	4481245	0.8028	Yes	Yes	No	Yes
SouthAmerica	Nelore	NEL07	Brazil (via India)	Modern	SAMN10486400	PRJNA507259	5419537	0.9709	Yes	Yes	No	Yes
SouthAmerica	Nelore	NEL08	Brazil (via India)	Modern	SAMN10486401	PRJNA507259	4885959	0.8753	Yes	Yes	No	Yes
SouthAmerica	Nelore	NEL09	Brazil (via India)	Modern	SAMN10486398	PRJNA507259	5213657	0.934	Yes	Yes	No	Yes
SouthAmerica	Nelore	NEL10	Brazil (via India)	Modern	SAMN10486399	PRJNA507259	3428868	0.6143	Yes	Yes	No	Yes
SouthChina	Dehong	DEH01	China	Modern	SAMN07431011	Wu et al. 2018	5393038	0.9662	Yes	Yes	No	Yes
SouthChina	Dehong	DEH02	China	Modern	SAMN07431010	Wu et al. 2018	5396799	0.9669	No	Yes	No	Yes
SouthChina	Dengchuan	DEN01	China	Modern	SAMN07431009	Wu et al. 2018	5423267	0.9716	No	Yes	No	Yes
SouthChina	Dengchuan	DEN02	China	Modern	SAMN07431008	Wu et al. 2018	5423087	0.9716	No	Yes	No	Yes
SouthChina	Dianzhong	DIA01	China	Modern	SAMN07622454	Chen et al. 2018	5220267	0.9352	No	Yes	No	Yes
SouthChina	Dianzhong	DIA02	China	Modern	SAMN07622455	Chen et al. 2018	5056848	0.9059	No	Yes	No	Yes
SouthChina	Dianzhong	DIA03	China	Modern	SAMN07622452	Chen et al. 2018	4899822	0.8778	No	Yes	No	Yes
SouthChina	Dianzhong	DIA04	China	Modern	SAMN07622453	Chen et al. 2018	5023139	0.8999	No	Yes	No	Yes
SouthChina	Dianzhong	DIA05	China	Modern	SAMN07622450	Chen et al. 2018	5076421	0.9095	No	Yes	No	Yes
SouthChina	Dianzhong	DIA06	China	Modern	SAMN07622451	Chen et al. 2018	5104052	0.9144	No	Yes	No	Yes
SouthChina	Fujian	FUJ01	China	Modern	SAMN07431020	Wu et al. 2018	5395447	0.9666	No	Yes	No	Yes
SouthChina	Fujian	FUJ02	China	Modern	SAMN07431021	Wu et al. 2018	5324142	0.9538	No	Yes	No	Yes
SouthChina	Guangfeng	GUF01	China	Modern	SAMN06699059	Chen et al. 2018	5401704	0.9677	No	Yes	No	Yes
SouthChina	Guangfeng	GUF02	China	Modern	SAMN06699058	Chen et al. 2018	5114818	0.9163	No	Yes	No	Yes
SouthChina	Guangfeng	GUF03	China	Modern	SAMN06699057	Chen et al. 2018	5304106	0.9502	No	Yes	No	Yes
SouthChina	Guangfeng	GUF04	China	Modern	SAMN06699056	Chen et al. 2018	5218615	0.9349	No	Yes	No	Yes
SouthChina	Guanling	GUA01	China	Modern	SAMN07431018	Wu et al. 2018	5405529	0.9684	No	Yes	No	Yes
SouthChina	Guanling	GUA02	China	Modern	SAMN07431019	Wu et al. 2018	5396761	0.9668	No	Yes	No	Yes
SouthChina	Jian	JIA01	China	Modern	SAMN06699063	Chen et al. 2018	5387528	0.9652	No	Yes	No	Yes
SouthChina	Jian	JIA02	China	Modern	SAMN06699062	Chen et al. 2018	5354721	0.9593	No	Yes	No	Yes
SouthChina	Jian	JIA03	China	Modern	SAMN06699061	Chen et al. 2018	5251742	0.9409	No	Yes	No	Yes
SouthChina	Jian	JIA04	China	Modern	SAMN06699060	Chen et al. 2018	5377588	0.9634	No	Yes	No	Yes
SouthChina	Jinjiang	JIN01	China	Modern	SAMN06699067	Chen et al. 2018	5360386	0.9603	No	Yes	No	Yes
SouthChina	Jinjiang	JIN02	China	Modern	SAMN06699066	Chen et al. 2018	5181772	0.9283	No	Yes	No	Yes
SouthChina	Jinjiang	JIN03	China	Modern	SAMN06699065	Chen et al. 2018	5348076	0.9581	No	Yes	No	Yes
SouthChina	Jinjiang	JIN04	China	Modern	SAMN06699064	Chen et al. 2018	5299323	0.9494	No	Yes	No	Yes
SouthChina	Leiqiong	LEI01	China	Modern	SAMN06699070	Chen et al. 2018	5350511	0.9586	No	Yes	No	Yes
SouthChina	Leiqiong	LEI02	China	Modern	SAMN06699069	Chen et al. 2018	5389758	0.9656	No	Yes	No	Yes
SouthChina	Leiqiong	LEI03	China	Modern	SAMN06699068	Chen et al. 2018	5411379	0.9695	No	Yes	No	Yes
SouthChina	Liping	LIP01	China	Modern	SAMN07431017	Wu et al. 2018	5364628	0.9611	No	Yes	No	Yes
SouthChina	Liping	LIP02	China	Modern	SAMN07431016	Wu et al. 2018	5411336	0.9695	No	Yes	No	Yes
SouthChina	MangshiZebu	MAZ01	China	Modern	SAMN08242223	Wu et al. 2018	3486912	0.6247	No	Yes	No	Yes
SouthChina	MangshiZebu	MAZ03	China	Modern	SAMN08242225	Wu et al. 2018	3098228	0.5551	No	Yes	No	Yes
SouthChina	MangshiZebu	MAZ05	China	Modern	SAMN08242227	Wu et al. 2018	4212692	0.7547	No	Yes	No	Yes
SouthChina	MangshiZebu	MAZ07	China	Modern	SAMN08242229	Wu et al. 2018	3035633	0.5438	No	Yes	No	Yes
SouthChina	MangshiZebu	MAZ08	China	Modern	SAMN08242230	Wu et al. 2018	4549032	0.815	No	Yes	No	Yes
SouthChina	MangshiZebu	MAZ09	China	Modern	SAMN08242231	Wu et al. 2018	3865706	0.6926	No	Yes	No	Yes
SouthChina	MangshiZebu	MAZ10	China	Modern	SAMN08242232	Wu et al. 2018	3084809	0.5527	No	Yes	No	Yes
SouthChina	Wannan	WNN01	China	Modern	SAMN06699047	Chen et al. 2018	5561561	0.9964	No	Yes	No	Yes
SouthChina	Wannan	WNN02	China	Modern	SAMN06699048	Chen et al. 2018	5562739	0.9966	No	Yes	No	Yes
SouthChina	Wannan	WNN03	China	Modern	SAMN06699051	Chen et al. 2018	5419384	0.9709	No	Yes	No	Yes
SouthChina	Wannan	WNN04	China	Modern	SAMN06699050	Chen et al. 2018	5310884	0.9515	No	Yes	No	Yes
SouthChina	Wannan	WNN05	China	Modern	SAMN06699049	Chen et al. 2018	5289784	0.9477	No	Yes	No	Yes
SouthChina	Wenshan	WNS01	China	Modern	SAMN07622456	Chen et al. 2018	5287822	0.9473	No	Yes	No	Yes
SouthChina	Wenshan	WNS02	China	Modern	SAMN07622457	Chen et al. 2018	5084846	0.911	No	Yes	No	Yes
SouthChina	Wenshan	WNS03	China	Modern	SAMN07622458	Chen et al. 2018	5109218	0.9153	No	Yes	No	Yes
SouthChina	Wenshan	WNS04	China	Modern	SAMN07622459	Chen et al. 2018	5224372	0.936	No	Yes	No	Yes
SouthChina	Wenshan	WNS05	China	Modern	SAMN07622462	Chen et al. 2018	4831917	0.8657	No	Yes	No	Yes
SouthChina	Wenshan	WNS06	China	Modern	SAMN07622463	Chen et al. 2018	4933055	0.8838	No	Yes	No	Yes
SouthChina	Wenshan	WNS07	China	Modern	SAMN07622460	Chen et al. 2018	5107282	0.915	No	Yes	No	Yes
SouthChina	Wenshan	WNS08	China	Modern	SAMN07622461	Chen et al. 2018	5492339	0.984	No	Yes	No	Yes
WestAfrica	Baoule	BAO01	Burkina Faso	Modern	SAMEA7195626	Dutta et al. 2020	5579272	0.9995	Yes	Yes	Yes	No
WestAfrica	Baoule	BAO02	Burkina Faso	Modern	SAMEA7195629	Dutta et al. 2020	5579081	0.9995	Yes	Yes	Yes	No
WestAfrica	Baoule	BAO03	Burkina Faso	Modern	SAMEA7195624	Dutta et al. 2020	5579349	0.9996	Yes	Yes	Yes	No
WestAfrica	Baoule	BAO04	Burkina Faso	Modern	SAMEA7195625	Dutta et al. 2020	5579328	0.9996	Yes	Yes	Yes	No
WestAfrica	Baoule	BAO05	Burkina Faso	Modern	SAMEA7195628	Dutta et al. 2020	5579017	0.9995	Yes	Yes	Yes	No
WestAfrica	Baoule	BAO06	Burkina Faso	Modern	SAMEA7195627	Dutta et al. 2020	5578793	0.9995	Yes	Yes	Yes	No
WestAfrica	Baoule	BAO07	Burkina Faso	Modern	SAMEA7195630	Dutta et al. 2020	5578273	0.9994	Yes	Yes	Yes	No
WestAfrica	Djakkore	DJA01	Senegal	Modern	SAMEA7195631	Dutta et al. 2020	5579043	0.9995	Yes	Yes	Yes	No
WestAfrica	Djakkore	DJA02	Senegal	Modern	SAMEA7195632	Dutta et al. 2020	5578670	0.9994	Yes	Yes	Yes	No
WestAfrica	Djakkore	DJA03	Senegal	Modern	SAMEA7195635	Dutta et al. 2020	5579150	0.9995	Yes	Yes	Yes	No
WestAfrica	Djakkore	DJA04	Senegal	Modern	SAMEA7195637	Dutta et al. 2020	5578724	0.9994	Yes	Yes	Yes	No
WestAfrica	Djakkore	DJA05	Senegal	Modern	SAMEA7195636	Dutta et al. 2020	5579248	0.9995	Yes	Yes	Yes	No
WestAfrica	Djakkore	DJA06	Senegal	Modern	SAMEA7195634	Dutta et al. 2020	5578817	0.9995	Yes	Yes	Yes	No
WestAfrica	Djakkore	DJA07	Senegal	Modern	SAMEA7195633	Dutta et al. 2020	5578980	0.9995	Yes	Yes	Yes	No
WestAfrica	Gourounsi	GOU01	Burkina Faso	Modern	SAMEA7195640	Dutta et al. 2020	5578592	0.9994	Yes	Yes	Yes	No
WestAfrica	Gourounsi	GOU02	Burkina Faso	Modern	SAMEA7195638	Dutta et al. 2020	5579469	0.9996	Yes	Yes	Yes	No
WestAfrica	Gourounsi	GOU03	Burkina Faso	Modern	SAMEA7195639	Dutta et al. 2020	5579326	0.9996	Yes	Yes	Yes	No
WestAfrica	Gudali	GUD01	Nigeria	Modern	SAMN13632282	Paguem et al. 2020	5577735	0.9993	Yes	Yes	Yes	No
WestAfrica	Kapsiki	KAP01	Cameroon	Modern	SAMN13632279	Paguem et al. 2020	5577459	0.9992	Yes	Yes	Yes	No
WestAfrica	Muturu	MUT01	Nigeria	Modern	SAMN07135491	Tijjani et al. 2019	4615774	0.8269	Yes	Yes	No	Yes
WestAfrica	Muturu	MUT02	Nigeria	Modern	SAMN07135492	Tijjani et al. 2019	4982699	0.8927	Yes	Yes	No	Yes
WestAfrica	Muturu	MUT03	Nigeria	Modern	SAMN07135493	Tijjani et al. 2019	4911926	0.88	Yes	Yes	No	Yes
WestAfrica	Muturu	MUT04	Nigeria	Modern	SAMN07135494	Tijjani et al. 2019	4696139	0.8413	Yes	Yes	No	Yes
WestAfrica	Muturu	MUT05	Nigeria	Modern	SAMN07135495	Tijjani et al. 2019	4688361	0.8399	Yes	Yes	No	Yes
WestAfrica	Muturu	MUT06	Nigeria	Modern	SAMN07135496	Tijjani et al. 2019	3630576	0.6504	Yes	Yes	No	Yes
WestAfrica	Muturu	MUT08	Nigeria	Modern	SAMN07135498	Tijjani et al. 2019	3679912	0.6593	Yes	Yes	No	Yes
WestAfrica	Muturu	MUT09	Nigeria	Modern	SAMN07135499	Tijjani et al. 2019	4340010	0.7775	Yes	Yes	No	Yes
WestAfrica	Muturu	MUT10	Nigeria	Modern	SAMN07135500	Tijjani et al. 2019	3780078	0.6772	Yes	Yes	No	Yes
WestAfrica	Namchi	NAM01	Cameroon	Modern	SAMN13632278	Paguem et al. 2020	5560086	0.9961	Yes	Yes	Yes	Yes
WestAfrica	NDamaGambia	NDA01	Gambia	Modern	SAMN15514559	Kim et al. 2017	5359485	0.9602	Yes	Yes	Yes	Yes
WestAfrica	NDamaGambia	NDA02	Gambia	Modern	SAMN15514560	Kim et al. 2017	5288177	0.9474	Yes	Yes	Yes	Yes
WestAfrica	NDamaGambia	NDA03	Gambia	Modern	SAMN15514561	Kim et al. 2017	5286033	0.947	Yes	Yes	Yes	Yes
WestAfrica	NDamaGambia	NDA04	Gambia	Modern	SAMN04545560	Kim et al. 2017	5248763	0.9403	Yes	Yes	Yes	Yes
WestAfrica	NDamaGambia	NDA05	Gambia	Modern	SAMN04545561	Kim et al. 2017	5131187	0.9193	Yes	Yes	Yes	Yes
WestAfrica	NDamaGambia	NDA06	Gambia	Modern	SAMN04545562	Kim et al. 2017	4832489	0.8658	Yes	Yes	Yes	Yes
WestAfrica	NDamaGambia	NDA07	Gambia	Modern	SAMN04545563	Kim et al. 2017	5201056	0.9318	Yes	Yes	Yes	Yes
WestAfrica	NDamaGambia	NDA08	Gambia	Modern	SAMN04545564	Kim et al. 2017	5233285	0.9376	Yes	Yes	Yes	Yes
WestAfrica	NDamaGambia	NDA09	Gambia	Modern	SAMN04545565	Kim et al. 2017	5261481	0.9426	Yes	Yes	Yes	Yes
WestAfrica	NDamaGambia	NDA10	Gambia	Modern	SAMN04545566	Kim et al. 2017	5164770	0.9253	Yes	Yes	Yes	Yes
WestAfrica	NDamaGambia	NDA11	Gambia	Modern	SAMN04545567	Kim et al. 2020	5165400	0.9254	Yes	Yes	Yes	Yes
WestAfrica	NDamaGambia	NDA12	Gambia	Modern	SAMN04545568	Kim et al. 2020	5228044	0.9366	Yes	Yes	Yes	Yes
WestAfrica	NDamaGambia	NDA13	Gambia	Modern	SAMN04545569	Kim et al. 2020	5192068	0.9302	Yes	Yes	Yes	Yes
WestAfrica	NDama	NDA14	Unknown	Modern	SAMN05788519	Taylor et al. 2016	5346406	0.9578	Yes	Yes	No	Yes
WestAfrica	NDamaSenegal	NDA15	Senegal	Modern	SAMEA7195642	Dutta et al. 2020	5578275	0.9994	Yes	Yes	Yes	Yes
WestAfrica	NDamaSenegal	NDA16	Senegal	Modern	SAMEA7195641	Dutta et al. 2020	5578300	0.9994	Yes	Yes	Yes	Yes
WestAfrica	RedFulani	REF01	Cameroon	Modern	SAMN13632281	Paguem et al. 2020	5575746	0.9989	Yes	Yes	Yes	No
WestAfrica	WhiteFulani	WHF01	Cameroon	Modern	SAMN13632280	Paguem et al. 2020	5576056	0.999	Yes	Yes	Yes	No
WestAfrica	ZebuGobra	ZEG01	Senegal	Modern	SAMEA7195643	Dutta et al. 2020	5578610	0.9994	Yes	Yes	Yes	No
WestAfrica	ZebuGobra	ZEG02	Senegal	Modern	SAMEA7195648	Dutta et al. 2020	5578855	0.9995	Yes	Yes	Yes	No
WestAfrica	ZebuGobra	ZEG03	Senegal	Modern	SAMEA7195647	Dutta et al. 2020	5578378	0.9994	Yes	Yes	Yes	No
WestAfrica	ZebuGobra	ZEG04	Senegal	Modern	SAMEA7195646	Dutta et al. 2020	5577581	0.9992	Yes	Yes	Yes	No
WestAfrica	ZebuGobra	ZEG05	Senegal	Modern	SAMEA7195645	Dutta et al. 2020	5578973	0.9995	Yes	Yes	Yes	No
WestAfrica	ZebuGobra	ZEG06	Senegal	Modern	SAMEA7195644	Dutta et al. 2020	5578809	0.9995	Yes	Yes	Yes	No
WestAfrica	ZebuMaure	ZEM01	Senegal	Modern	SAMEA7195649	Dutta et al. 2020	5578073	0.9993	Yes	Yes	Yes	No
WestAfrica	ZebuMaure	ZEM02	Senegal	Modern	SAMEA7195650	Dutta et al. 2020	5578995	0.9995	Yes	Yes	Yes	No
WestAfrica	ZebuMaure	ZEM03	Senegal	Modern	SAMEA7195651	Dutta et al. 2020	5507952	0.9868	Yes	Yes	Yes	No
WestAfrica	ZebuMaure	ZEM04	Senegal	Modern	SAMEA7195652	Dutta et al. 2020	5579015	0.9995	Yes	Yes	Yes	No
WestEurope	Angus	ANG01	United Kingdom	Modern	SAMN04978232	Kim et al. 2017	5298516	0.9492	Yes	Yes	No	Yes
WestEurope	Angus	ANG02	United Kingdom	Modern	SAMN04978233	Kim et al. 2017	5347174	0.958	Yes	Yes	No	Yes
WestEurope	Angus	ANG03	United Kingdom	Modern	SAMN04978234	Kim et al. 2017	5365868	0.9613	Yes	Yes	No	Yes
WestEurope	Angus	ANG04	United Kingdom	Modern	SAMN04978235	Kim et al. 2017	5359425	0.9602	Yes	Yes	No	Yes
WestEurope	Angus	ANG05	United Kingdom	Modern	SAMN04978238	Kim et al. 2017	5380892	0.964	Yes	Yes	No	Yes
WestEurope	Angus	ANG06	United Kingdom	Modern	SAMN04978239	Kim et al. 2017	5435347	0.9738	Yes	Yes	No	Yes
WestEurope	Angus	ANG07	United Kingdom	Modern	SAMN04978240	Kim et al. 2017	5413565	0.9699	Yes	Yes	No	Yes
WestEurope	Angus	ANG08	United Kingdom	Modern	SAMN04978241	Kim et al. 2017	5425480	0.972	Yes	Yes	No	Yes
WestEurope	Angus	ANG09	United Kingdom	Modern	SAMN04978236	Kim et al. 2017	4971270	0.8906	Yes	Yes	No	Yes
WestEurope	Angus	ANG10	United Kingdom	Modern	SAMN04978237	Kim et al. 2017	4718255	0.8453	Yes	Yes	No	Yes
WestEurope	Hereford	HER01	United Kingdom	Modern	SAMN05788507	Taylor et al. 2016	5559815	0.9961	Yes	Yes	No	Yes
WestEurope	Hereford	HER02	United Kingdom	Modern	SAMN05788531	Taylor et al. 2016	5568820	0.9977	Yes	Yes	No	Yes
WestEurope	Hereford	HER03	United Kingdom	Modern	SAMN05788534	Taylor et al. 2016	5563098	0.9966	Yes	Yes	No	Yes
WestEurope	Hereford	HER04	United Kingdom	Modern	SAMN05788535	Taylor et al. 2016	5569839	0.9979	Yes	Yes	No	Yes
WestEurope	Hereford	HER05	United Kingdom	Modern	SAMN05788536	Taylor et al. 2016	5483152	0.9823	Yes	Yes	No	Yes
WestEurope	Hereford	HER06	United Kingdom	Modern	SAMN05788537	Taylor et al. 2016	5568348	0.9976	Yes	Yes	No	Yes
WestEurope	Hereford	HER07	United Kingdom	Modern	SAMN05788538	Taylor et al. 2016	5546923	0.9937	Yes	Yes	No	Yes
WestEurope	Hereford	HER08	United Kingdom	Modern	SAMN05788539	Taylor et al. 2016	5574771	0.9987	Yes	Yes	No	Yes
WestEurope	Hereford	HER09	United Kingdom	Modern	SAMN05788540	Taylor et al. 2016	5575157	0.9988	Yes	Yes	No	Yes
WestEurope	Hereford	HER10	United Kingdom	Modern	SAMN05788555	Taylor et al. 2016	5568601	0.9976	Yes	Yes	No	Yes
WestEurope	Hereford	HER11	United Kingdom	Modern	SAMN05788556	Taylor et al. 2016	5546783	0.9937	Yes	Yes	No	Yes
WestEurope	Hereford	HER12	United Kingdom	Modern	SAMN05788557	Taylor et al. 2016	5564924	0.997	Yes	Yes	No	Yes
WestEurope	Hereford	HER13	United Kingdom	Modern	SAMN05788558	Taylor et al. 2016	5556163	0.9954	Yes	Yes	No	Yes
WestEurope	Hereford	HER14	United Kingdom	Modern	SAMN05788559	Taylor et al. 2016	5560421	0.9962	Yes	Yes	No	Yes
WestEurope	Hereford	HER15	United Kingdom	Modern	SAMN10940540	Taylor et al. 2016	5554801	0.9952	Yes	Yes	No	Yes
WestEurope	Hereford	HER16	United Kingdom	Modern	SAMN10940541	Taylor et al. 2016	5554238	0.9951	Yes	Yes	No	Yes
WestEurope	Hereford	HER17	United Kingdom	Modern	SAMN10940542	Taylor et al. 2016	5557276	0.9956	Yes	Yes	No	Yes
WestEurope	Hereford	HER18	United Kingdom	Modern	SAMN10940543	Taylor et al. 2016	5559264	0.996	Yes	Yes	No	Yes
WestEurope	Holstein	HOL01	Netherlands	Modern	SAMN02225734	Lee et al. 2014	5106165	0.9148	Yes	Yes	No	Yes
WestEurope	Holstein	HOL02	Netherlands	Modern	SAMN02225735	Lee et al. 2014	5009439	0.8975	Yes	Yes	No	Yes
WestEurope	Holstein	HOL03	Netherlands	Modern	SAMN02225736	Lee et al. 2014	5067303	0.9078	Yes	Yes	No	Yes
WestEurope	Holstein	HOL04	Netherlands	Modern	SAMN02225737	Lee et al. 2014	4881594	0.8746	Yes	Yes	No	Yes
WestEurope	Holstein	HOL05	Netherlands	Modern	SAMN02225738	Lee et al. 2014	5273564	0.9448	Yes	Yes	No	Yes
WestEurope	Holstein	HOL06	Netherlands	Modern	SAMN02225739	Lee et al. 2014	5315253	0.9522	Yes	Yes	No	Yes
WestEurope	Holstein	HOL07	Netherlands	Modern	SAMN02225740	Lee et al. 2014	5289652	0.9477	Yes	Yes	No	Yes
WestEurope	Holstein	HOL08	Netherlands	Modern	SAMN02225741	Lee et al. 2014	5246710	0.94	Yes	Yes	No	Yes
WestEurope	Holstein	HOL09	Netherlands	Modern	SAMN02225742	Lee et al. 2014	5218116	0.9348	Yes	Yes	No	Yes
WestEurope	Holstein	HOL10	Netherlands	Modern	SAMN02225743	Lee et al. 2014	5351560	0.9587	Yes	Yes	No	Yes
WestEurope	Jersey	JER01	Channel Islands	Modern	SAMN04978250	Kim et al. 2017	5517663	0.9885	Yes	Yes	No	Yes
WestEurope	Jersey	JER02	Channel Islands	Modern	SAMN04978251	Kim et al. 2017	5519398	0.9888	Yes	Yes	No	Yes
WestEurope	Jersey	JER03	Channel Islands	Modern	SAMN04978252	Kim et al. 2017	5410668	0.9693	Yes	Yes	No	Yes
WestEurope	Jersey	JER04	Channel Islands	Modern	SAMN04978253	Kim et al. 2017	5416468	0.9704	Yes	Yes	No	Yes
WestEurope	Jersey	JER05	Channel Islands	Modern	SAMN04978254	Kim et al. 2017	5366585	0.9614	Yes	Yes	No	Yes
WestEurope	Jersey	JER06	Channel Islands	Modern	SAMN04978255	Kim et al. 2017	5462438	0.9786	Yes	Yes	No	Yes
WestEurope	Jersey	JER07	Channel Islands	Modern	SAMN04978256	Kim et al. 2017	5501195	0.9856	Yes	Yes	No	Yes
WestEurope	Jersey	JER08	Channel Islands	Modern	SAMN04978257	Kim et al. 2017	5520372	0.989	Yes	Yes	No	Yes
WestEurope	Jersey	JER09	Channel Islands	Modern	SAMN04978258	Kim et al. 2017	5465450	0.9792	Yes	Yes	No	Yes
WestEurope	Jersey	JER10	Channel Islands	Modern	SAMN04978259	Kim et al. 2017	5528266	0.9904	Yes	Yes	No	Yes

## Sheet: TableS2
Table S2. Indicine affinity of African cattle populations comparing to Anatolia_Neolithic, Balkans_Neolithic, Iran_BronzeAge, Shimao_High, and Simmental. We calculated f4(African Buffalo; Sahiwal; African cattle, ancient taurine) to measure indicine affnity of African cattle against ancient taurine. Standard errors were estimated by 5cM block jacknifing.
pop1	pop2	pop3	pop4	f4	SE	Z	nSNPs
AfricanBuffalo	Sahiwal	Afar	Anatolia_Neolithic	-0.0134256	0.000419726	-31.9866	5368910
AfricanBuffalo	Sahiwal	Ankole	Anatolia_Neolithic	-0.00891215	0.000321289	-27.7387	5368907
AfricanBuffalo	Sahiwal	Arsi	Anatolia_Neolithic	-0.0128604	0.000401172	-32.057	5368911
AfricanBuffalo	Sahiwal	Baoule	Anatolia_Neolithic	-0.00112923	9.94139e-05	-11.3589	5368905
AfricanBuffalo	Sahiwal	Barka	Anatolia_Neolithic	-0.0130653	0.000409698	-31.89	5368911
AfricanBuffalo	Sahiwal	Butana	Anatolia_Neolithic	-0.0130661	0.000405701	-32.2062	5368911
AfricanBuffalo	Sahiwal	Djakkore	Anatolia_Neolithic	-0.00988773	0.000338067	-29.2478	5368910
AfricanBuffalo	Sahiwal	EthiopianBoran	Anatolia_Neolithic	-0.0133077	0.000413075	-32.2163	5368911
AfricanBuffalo	Sahiwal	Fogera	Anatolia_Neolithic	-0.0128813	0.000404827	-31.8194	5368911
AfricanBuffalo	Sahiwal	Goffa	Anatolia_Neolithic	-0.012409	0.000396386	-31.3053	5368911
AfricanBuffalo	Sahiwal	Gourounsi	Anatolia_Neolithic	-0.00421726	0.000197489	-21.3544	5368877
AfricanBuffalo	Sahiwal	Gudali	Anatolia_Neolithic	-0.0109561	0.000436832	-25.0809	5365222
AfricanBuffalo	Sahiwal	Horro	Anatolia_Neolithic	-0.0126146	0.000395294	-31.912	5368911
AfricanBuffalo	Sahiwal	Kapsiki	Anatolia_Neolithic	-0.00560089	0.000307929	-18.1889	5364903
AfricanBuffalo	Sahiwal	Kenana	Anatolia_Neolithic	-0.0129343	0.00040338	-32.0647	5368911
AfricanBuffalo	Sahiwal	KenyaBoran	Anatolia_Neolithic	-0.01259	0.000399482	-31.5157	5368906
AfricanBuffalo	Sahiwal	Mursi	Anatolia_Neolithic	-0.0113751	0.000371476	-30.6213	5368910
AfricanBuffalo	Sahiwal	Muturu	Anatolia_Neolithic	0.000583001	7.48601e-05	7.78788	5325310
AfricanBuffalo	Sahiwal	Namchi	Anatolia_Neolithic	-0.0111853	0.000440671	-25.3824	5348514
AfricanBuffalo	Sahiwal	NDama	Anatolia_Neolithic	0.000614337	8.50522e-05	7.22306	5142803
AfricanBuffalo	Sahiwal	NDamaGambia	Anatolia_Neolithic	-0.00279016	0.000206779	-13.4935	5368878
AfricanBuffalo	Sahiwal	NDamaSenegal	Anatolia_Neolithic	-0.000676519	0.000117407	-5.76217	5368535
AfricanBuffalo	Sahiwal	Ogaden	Anatolia_Neolithic	-0.0133295	0.000414102	-32.189	5368909
AfricanBuffalo	Sahiwal	RedFulani	Anatolia_Neolithic	-0.011322	0.000434416	-26.0626	5363478
AfricanBuffalo	Sahiwal	Sheko	Anatolia_Neolithic	-0.00978537	0.00033587	-29.1344	5368911
AfricanBuffalo	Sahiwal	WhiteFulani	Anatolia_Neolithic	-0.0108934	0.00042728	-25.4948	5363610
AfricanBuffalo	Sahiwal	ZebuGobra	Anatolia_Neolithic	-0.0116563	0.000380466	-30.6369	5368908
AfricanBuffalo	Sahiwal	ZebuMaure	Anatolia_Neolithic	-0.00794025	0.000300018	-26.4659	5368906
AfricanBuffalo	Sahiwal	Afar	Balkans_Neolithic	-0.0136153	0.000415445	-32.7729	5359437
AfricanBuffalo	Sahiwal	Ankole	Balkans_Neolithic	-0.0091047	0.00031672	-28.7468	5359434
AfricanBuffalo	Sahiwal	Arsi	Balkans_Neolithic	-0.0130505	0.000396782	-32.8908	5359438
AfricanBuffalo	Sahiwal	Baoule	Balkans_Neolithic	-0.00132527	9.69431e-05	-13.6706	5359432
AfricanBuffalo	Sahiwal	Barka	Balkans_Neolithic	-0.0132554	0.00040485	-32.7414	5359438
AfricanBuffalo	Sahiwal	Butana	Balkans_Neolithic	-0.013256	0.000401694	-33.0004	5359438
AfricanBuffalo	Sahiwal	Djakkore	Balkans_Neolithic	-0.0100792	0.00033326	-30.2442	5359437
AfricanBuffalo	Sahiwal	EthiopianBoran	Balkans_Neolithic	-0.013498	0.000408747	-33.0228	5359438
AfricanBuffalo	Sahiwal	Fogera	Balkans_Neolithic	-0.0130719	0.000400524	-32.6371	5359438
AfricanBuffalo	Sahiwal	Goffa	Balkans_Neolithic	-0.012599	0.000392182	-32.1253	5359438
AfricanBuffalo	Sahiwal	Gourounsi	Balkans_Neolithic	-0.00441354	0.000193642	-22.7923	5359404
AfricanBuffalo	Sahiwal	Gudali	Balkans_Neolithic	-0.0111506	0.00043001	-25.931	5355761
AfricanBuffalo	Sahiwal	Horro	Balkans_Neolithic	-0.012806	0.000390932	-32.7577	5359438
AfricanBuffalo	Sahiwal	Kapsiki	Balkans_Neolithic	-0.00579631	0.000309333	-18.7381	5355439
AfricanBuffalo	Sahiwal	Kenana	Balkans_Neolithic	-0.0131258	0.000398804	-32.9129	5359438
AfricanBuffalo	Sahiwal	KenyaBoran	Balkans_Neolithic	-0.0127803	0.00039537	-32.3249	5359433
AfricanBuffalo	Sahiwal	Mursi	Balkans_Neolithic	-0.0115654	0.000366591	-31.5485	5359437
AfricanBuffalo	Sahiwal	Muturu	Balkans_Neolithic	0.000380126	7.55185e-05	5.03356	5315989
AfricanBuffalo	Sahiwal	Namchi	Balkans_Neolithic	-0.0113759	0.000437243	-26.0173	5339086
AfricanBuffalo	Sahiwal	NDama	Balkans_Neolithic	0.000415582	8.35986e-05	4.97116	5133699
AfricanBuffalo	Sahiwal	NDamaGambia	Balkans_Neolithic	-0.00298468	0.000204079	-14.6251	5359405
AfricanBuffalo	Sahiwal	NDamaSenegal	Balkans_Neolithic	-0.000873537	0.000119211	-7.32768	5359063
AfricanBuffalo	Sahiwal	Ogaden	Balkans_Neolithic	-0.01352	0.000409967	-32.9783	5359436
AfricanBuffalo	Sahiwal	RedFulani	Balkans_Neolithic	-0.0115145	0.000429428	-26.8137	5354018
AfricanBuffalo	Sahiwal	Sheko	Balkans_Neolithic	-0.00997761	0.000330466	-30.1925	5359438
AfricanBuffalo	Sahiwal	WhiteFulani	Balkans_Neolithic	-0.0110822	0.000422659	-26.2201	5354155
AfricanBuffalo	Sahiwal	ZebuGobra	Balkans_Neolithic	-0.0118458	0.000375708	-31.5294	5359435
AfricanBuffalo	Sahiwal	ZebuMaure	Balkans_Neolithic	-0.00813208	0.000295274	-27.5408	5359433
AfricanBuffalo	Sahiwal	Afar	Iran_BronzeAge	-0.0134496	0.000419078	-32.0932	4886052
AfricanBuffalo	Sahiwal	Ankole	Iran_BronzeAge	-0.00893017	0.000321376	-27.7873	4886049
AfricanBuffalo	Sahiwal	Arsi	Iran_BronzeAge	-0.0128795	0.00040012	-32.189	4886053
AfricanBuffalo	Sahiwal	Baoule	Iran_BronzeAge	-0.0011426	0.000101041	-11.3083	4886047
AfricanBuffalo	Sahiwal	Barka	Iran_BronzeAge	-0.0130834	0.000408895	-31.997	4886053
AfricanBuffalo	Sahiwal	Butana	Iran_BronzeAge	-0.0131084	0.00040526	-32.3457	4886053
AfricanBuffalo	Sahiwal	Djakkore	Iran_BronzeAge	-0.00990666	0.000335846	-29.4976	4886052
AfricanBuffalo	Sahiwal	EthiopianBoran	Iran_BronzeAge	-0.0133287	0.00041214	-32.3402	4886053
AfricanBuffalo	Sahiwal	Fogera	Iran_BronzeAge	-0.012913	0.00040469	-31.9084	4886053
AfricanBuffalo	Sahiwal	Goffa	Iran_BronzeAge	-0.0124316	0.000396026	-31.3909	4886053
AfricanBuffalo	Sahiwal	Gourounsi	Iran_BronzeAge	-0.00423562	0.000198571	-21.3306	4886024
AfricanBuffalo	Sahiwal	Gudali	Iran_BronzeAge	-0.0109668	0.000434097	-25.2636	4882751
AfricanBuffalo	Sahiwal	Horro	Iran_BronzeAge	-0.0126383	0.000394523	-32.0344	4886053
AfricanBuffalo	Sahiwal	Kapsiki	Iran_BronzeAge	-0.00563724	0.000309272	-18.2275	4882416
AfricanBuffalo	Sahiwal	Kenana	Iran_BronzeAge	-0.0129629	0.000402834	-32.1793	4886053
AfricanBuffalo	Sahiwal	KenyaBoran	Iran_BronzeAge	-0.0126119	0.000396773	-31.7861	4886048
AfricanBuffalo	Sahiwal	Mursi	Iran_BronzeAge	-0.0113914	0.000369728	-30.8103	4886052
AfricanBuffalo	Sahiwal	Muturu	Iran_BronzeAge	0.000568918	7.74749e-05	7.34325	4855419
AfricanBuffalo	Sahiwal	Namchi	Iran_BronzeAge	-0.0112448	0.000439631	-25.5778	4867288
AfricanBuffalo	Sahiwal	NDama	Iran_BronzeAge	0.000607927	9.09542e-05	6.68388	4682168
AfricanBuffalo	Sahiwal	NDamaGambia	Iran_BronzeAge	-0.00279834	0.00020867	-13.4104	4886021
AfricanBuffalo	Sahiwal	NDamaSenegal	Iran_BronzeAge	-0.000707248	0.000120062	-5.8907	4885720
AfricanBuffalo	Sahiwal	Ogaden	Iran_BronzeAge	-0.0133423	0.000413604	-32.2586	4886051
AfricanBuffalo	Sahiwal	RedFulani	Iran_BronzeAge	-0.0113322	0.000435685	-26.0102	4881151
AfricanBuffalo	Sahiwal	Sheko	Iran_BronzeAge	-0.00979313	0.000333897	-29.3298	4886053
AfricanBuffalo	Sahiwal	WhiteFulani	Iran_BronzeAge	-0.0108941	0.000427465	-25.4854	4881195
AfricanBuffalo	Sahiwal	ZebuGobra	Iran_BronzeAge	-0.011669	0.00037771	-30.8939	4886050
AfricanBuffalo	Sahiwal	ZebuMaure	Iran_BronzeAge	-0.00795475	0.000296972	-26.7862	4886049
AfricanBuffalo	Sahiwal	Afar	Shimao_High	-0.0138895	0.000412363	-33.6827	4309695
AfricanBuffalo	Sahiwal	Ankole	Shimao_High	-0.00943841	0.000313854	-30.0726	4309694
AfricanBuffalo	Sahiwal	Arsi	Shimao_High	-0.0133269	0.000392348	-33.9671	4309696
AfricanBuffalo	Sahiwal	Baoule	Shimao_High	-0.00174765	0.000108174	-16.1559	4309690
AfricanBuffalo	Sahiwal	Barka	Shimao_High	-0.0135475	0.000401114	-33.7748	4309696
AfricanBuffalo	Sahiwal	Butana	Shimao_High	-0.0135276	0.000399418	-33.8683	4309696
AfricanBuffalo	Sahiwal	Djakkore	Shimao_High	-0.0103943	0.000332624	-31.2494	4309695
AfricanBuffalo	Sahiwal	EthiopianBoran	Shimao_High	-0.0137843	0.000405842	-33.9647	4309696
AfricanBuffalo	Sahiwal	Fogera	Shimao_High	-0.0133492	0.000397634	-33.5717	4309696
AfricanBuffalo	Sahiwal	Goffa	Shimao_High	-0.0128768	0.000388055	-33.1828	4309696
AfricanBuffalo	Sahiwal	Gourounsi	Shimao_High	-0.00478537	0.000197303	-24.2539	4309669
AfricanBuffalo	Sahiwal	Gudali	Shimao_High	-0.0115141	0.00042778	-26.9159	4306657
AfricanBuffalo	Sahiwal	Horro	Shimao_High	-0.0130592	0.000386855	-33.7572	4309696
AfricanBuffalo	Sahiwal	Kapsiki	Shimao_High	-0.00615903	0.000305405	-20.1668	4306499
AfricanBuffalo	Sahiwal	Kenana	Shimao_High	-0.0133938	0.000396295	-33.7975	4309696
AfricanBuffalo	Sahiwal	KenyaBoran	Shimao_High	-0.0130564	0.00039253	-33.2623	4309693
AfricanBuffalo	Sahiwal	Mursi	Shimao_High	-0.0118684	0.00036264	-32.7279	4309695
AfricanBuffalo	Sahiwal	Muturu	Shimao_High	-6.51552e-05	9.21087e-05	-0.707373	4268835
AfricanBuffalo	Sahiwal	Namchi	Shimao_High	-0.0116493	0.000438767	-26.5502	4293783
AfricanBuffalo	Sahiwal	NDama	Shimao_High	-8.10153e-06	9.89788e-05	-0.0818511	4119594
AfricanBuffalo	Sahiwal	NDamaGambia	Shimao_High	-0.00335996	0.000210399	-15.9695	4309670
AfricanBuffalo	Sahiwal	NDamaSenegal	Shimao_High	-0.0012736	0.000128578	-9.90528	4309383
AfricanBuffalo	Sahiwal	Ogaden	Shimao_High	-0.0137992	0.000406501	-33.9462	4309695
AfricanBuffalo	Sahiwal	RedFulani	Shimao_High	-0.011884	0.000426807	-27.844	4305355
AfricanBuffalo	Sahiwal	Sheko	Shimao_High	-0.0103078	0.000328207	-31.4064	4309696
AfricanBuffalo	Sahiwal	WhiteFulani	Shimao_High	-0.0114368	0.00042151	-27.133	4305554
AfricanBuffalo	Sahiwal	ZebuGobra	Shimao_High	-0.0121503	0.00037447	-32.4467	4309695
AfricanBuffalo	Sahiwal	ZebuMaure	Shimao_High	-0.00845391	0.000295317	-28.6266	4309691
AfricanBuffalo	Sahiwal	Afar	Simmental	-0.0137853	0.000407047	-33.8667	5369801
AfricanBuffalo	Sahiwal	Ankole	Simmental	-0.00927029	0.000307573	-30.1401	5369798
AfricanBuffalo	Sahiwal	Arsi	Simmental	-0.0132198	0.00038751	-34.1146	5369802
AfricanBuffalo	Sahiwal	Baoule	Simmental	-0.00148539	9.2525e-05	-16.0539	5369796
AfricanBuffalo	Sahiwal	Barka	Simmental	-0.0134246	0.000396596	-33.8495	5369802
AfricanBuffalo	Sahiwal	Butana	Simmental	-0.013426	0.0003934	-34.1281	5369802
AfricanBuffalo	Sahiwal	Djakkore	Simmental	-0.0102461	0.000325984	-31.4313	5369801
AfricanBuffalo	Sahiwal	EthiopianBoran	Simmental	-0.0136675	0.000399768	-34.1887	5369802
AfricanBuffalo	Sahiwal	Fogera	Simmental	-0.0132408	0.000392729	-33.7149	5369802
AfricanBuffalo	Sahiwal	Goffa	Simmental	-0.012768	0.000383115	-33.3267	5369802
AfricanBuffalo	Sahiwal	Gourounsi	Simmental	-0.00457433	0.000188561	-24.2592	5369768
AfricanBuffalo	Sahiwal	Gudali	Simmental	-0.0113143	0.000423667	-26.7056	5366112
AfricanBuffalo	Sahiwal	Horro	Simmental	-0.0129741	0.00038199	-33.9646	5369802
AfricanBuffalo	Sahiwal	Kapsiki	Simmental	-0.00596092	0.000302423	-19.7106	5365789
AfricanBuffalo	Sahiwal	Kenana	Simmental	-0.0132938	0.000390336	-34.0573	5369802
AfricanBuffalo	Sahiwal	KenyaBoran	Simmental	-0.0129489	0.000387547	-33.4125	5369797
AfricanBuffalo	Sahiwal	Mursi	Simmental	-0.0117341	0.000357765	-32.7984	5369801
AfricanBuffalo	Sahiwal	Muturu	Simmental	0.00022333	7.28599e-05	3.0652	5326147
AfricanBuffalo	Sahiwal	Namchi	Simmental	-0.0115451	0.000430263	-26.8326	5349397
AfricanBuffalo	Sahiwal	NDama	Simmental	0.000255339	8.15498e-05	3.13108	5143655
AfricanBuffalo	Sahiwal	NDamaGambia	Simmental	-0.0031467	0.00019861	-15.8436	5369769
AfricanBuffalo	Sahiwal	NDamaSenegal	Simmental	-0.00103326	0.000118483	-8.72078	5369426
AfricanBuffalo	Sahiwal	Ogaden	Simmental	-0.013689	0.000400927	-34.1435	5369800
AfricanBuffalo	Sahiwal	RedFulani	Simmental	-0.0116792	0.000424637	-27.5039	5364364
AfricanBuffalo	Sahiwal	Sheko	Simmental	-0.0101439	0.000322652	-31.4392	5369802
AfricanBuffalo	Sahiwal	WhiteFulani	Simmental	-0.0112506	0.000415912	-27.0505	5364495
AfricanBuffalo	Sahiwal	ZebuGobra	Simmental	-0.0120151	0.000367299	-32.7119	5369799
AfricanBuffalo	Sahiwal	ZebuMaure	Simmental	-0.00829849	0.000287232	-28.8913	5369797

## Sheet: TableS3
Table S3. Shared drift of worldwide taurine with Anatolian, British, Moroccan, and Armenian aurochs. We calculated f3(African Buffalo; aurochs; worldwide taurine) to measure shared drift between aurochs and taurine. Standard errors were estimated by 5cM block jacknifing.
pop1	pop2	pop3	outgroup-f3	SE	Z	nSNPs
AfricanBuffalo	Anatolian aurochs	Anatolia_Neolithic	0.244118	0.000502371	485.933	1564977
AfricanBuffalo	Anatolian aurochs	Balkans_Neolithic	0.24364	0.000508372	479.254	1563142
AfricanBuffalo	Anatolian aurochs	Iran_BronzeAge	0.243367	0.000526662	462.093	1441468
AfricanBuffalo	Anatolian aurochs	Shimao_High	0.239359	0.000543076	440.747	1264054
AfricanBuffalo	Anatolian aurochs	Muturu	0.239887	0.000521995	459.559	1556544
AfricanBuffalo	Anatolian aurochs	NDama	0.239557	0.000537945	445.318	1500009
AfricanBuffalo	Anatolian aurochs	EasternFinn	0.241685	0.00051049	473.437	1564935
AfricanBuffalo	Anatolian aurochs	WesternFinn	0.241739	0.000510526	473.51	1564650
AfricanBuffalo	Anatolian aurochs	Limia	0.241287	0.000531486	453.986	1432562
AfricanBuffalo	Anatolian aurochs	Kuchinoshima	0.240883	0.000549602	438.286	1433179
AfricanBuffalo	Anatolian aurochs	Sayaguesa	0.241332	0.000521408	462.847	1553349
AfricanBuffalo	Anatolian aurochs	Pajuna	0.241067	0.000505388	476.995	1556706
AfricanBuffalo	Anatolian aurochs	Holstein	0.241512	0.000522111	462.568	1565014
AfricanBuffalo	Anatolian aurochs	Jersey	0.241425	0.000527878	457.351	1565029
AfricanBuffalo	Anatolian aurochs	Maronesa	0.235992	0.000693603	340.24	516288
AfricanBuffalo	Anatolian aurochs	Mishima	0.239996	0.000563892	425.605	1563239
AfricanBuffalo	Anatolian aurochs	Hanwoo	0.239365	0.00051195	467.554	1565044
AfricanBuffalo	Anatolian aurochs	Angus	0.241389	0.000516456	467.394	1565043
AfricanBuffalo	Anatolian aurochs	Yanbian	0.239565	0.000515797	464.456	1564734
AfricanBuffalo	Anatolian aurochs	Boskarin	0.237718	0.000582931	407.797	1453073
AfricanBuffalo	Anatolian aurochs	Hereford	0.24176	0.00051843	466.331	1565044
AfricanBuffalo	Anatolian aurochs	Yakutian	0.23583	0.000542634	434.601	1564808
AfricanBuffalo	Anatolian aurochs	Kazakh	0.236498	0.000519798	454.98	1563373
AfricanBuffalo	Anatolian aurochs	TibetanYellow	0.231763	0.00059137	391.909	1565037
AfricanBuffalo	Anatolian aurochs	Hasake	0.236036	0.000563821	418.637	1562128
AfricanBuffalo	Anatolian aurochs	Maremmana	0.236242	0.000548454	430.743	1556182
AfricanBuffalo	Anatolian aurochs	Podolica	0.236127	0.000559433	422.083	1399140
AfricanBuffalo	Anatolian aurochs	ChaidamuYellow	0.232149	0.000606884	382.527	1565001
AfricanBuffalo	Anatolian aurochs	Mongolian	0.230571	0.000560461	411.396	1562568
AfricanBuffalo	Anatolian aurochs	Xizang	0.224962	0.000685846	328.006	1559744
AfricanBuffalo	Anatolian aurochs	Tibetan	0.222829	0.000666192	334.482	1554963
AfricanBuffalo	British aurochs	Anatolia_Neolithic	0.235976	0.000445918	529.191	5289418
AfricanBuffalo	British aurochs	Balkans_Neolithic	0.236941	0.00044676	530.355	5281624
AfricanBuffalo	British aurochs	Iran_BronzeAge	0.236603	0.000457387	517.294	4817720
AfricanBuffalo	British aurochs	Shimao_High	0.233838	0.000465649	502.176	4253412
AfricanBuffalo	British aurochs	Muturu	0.233553	0.000456334	511.802	5247807
AfricanBuffalo	British aurochs	NDama	0.233078	0.000479751	485.83	5066239
AfricanBuffalo	British aurochs	EasternFinn	0.236838	0.000451486	524.575	5289469
AfricanBuffalo	British aurochs	WesternFinn	0.237072	0.000452673	523.717	5288433
AfricanBuffalo	British aurochs	Limia	0.236539	0.000459791	514.45	4842175
AfricanBuffalo	British aurochs	Kuchinoshima	0.2352	0.000495186	474.972	4802979
AfricanBuffalo	British aurochs	Sayaguesa	0.236709	0.000456399	518.645	5250161
AfricanBuffalo	British aurochs	Pajuna	0.236547	0.000447205	528.945	5261279
AfricanBuffalo	British aurochs	Holstein	0.237064	0.000452834	523.511	5289781
AfricanBuffalo	British aurochs	Jersey	0.236977	0.000465342	509.255	5289834
AfricanBuffalo	British aurochs	Maronesa	0.230828	0.000513081	449.886	1765388
AfricanBuffalo	British aurochs	Mishima	0.234417	0.000490012	478.39	5281177
AfricanBuffalo	British aurochs	Hanwoo	0.233814	0.00045643	512.267	5289871
AfricanBuffalo	British aurochs	Angus	0.237217	0.000455306	521.005	5289865
AfricanBuffalo	British aurochs	Yanbian	0.234268	0.000454791	515.11	5288854
AfricanBuffalo	British aurochs	Boskarin	0.232623	0.000525641	442.551	4910305
AfricanBuffalo	British aurochs	Hereford	0.237675	0.000453012	524.656	5289871
AfricanBuffalo	British aurochs	Yakutian	0.230507	0.000480937	479.288	5289129
AfricanBuffalo	British aurochs	Kazakh	0.23159	0.000464704	498.36	5280913
AfricanBuffalo	British aurochs	TibetanYellow	0.226675	0.000540776	419.166	5289850
AfricanBuffalo	British aurochs	Hasake	0.231175	0.000509251	453.951	5279713
AfricanBuffalo	British aurochs	Maremmana	0.231005	0.000496751	465.032	5259185
AfricanBuffalo	British aurochs	Podolica	0.230756	0.000508876	453.462	4727381
AfricanBuffalo	British aurochs	ChaidamuYellow	0.227143	0.000568401	399.618	5289702
AfricanBuffalo	British aurochs	Mongolian	0.22578	0.000512556	440.499	5277007
AfricanBuffalo	British aurochs	Xizang	0.220482	0.000628737	350.675	5270829
AfricanBuffalo	British aurochs	Tibetan	0.2184	0.000619315	352.647	5255292
AfricanBuffalo	Armenian aurochs	Anatolia_Neolithic	0.240997	0.000450869	534.517	4139118
AfricanBuffalo	Armenian aurochs	Balkans_Neolithic	0.240774	0.000453001	531.508	4133201
AfricanBuffalo	Armenian aurochs	Iran_BronzeAge	0.24153	0.00046035	524.665	3841601
AfricanBuffalo	Armenian aurochs	Shimao_High	0.237602	0.000472172	503.211	3252386
AfricanBuffalo	Armenian aurochs	Muturu	0.238938	0.000455208	524.899	4118555
AfricanBuffalo	Armenian aurochs	NDama	0.23837	0.000479768	496.844	3970404
AfricanBuffalo	Armenian aurochs	EasternFinn	0.239583	0.000456513	524.81	4139081
AfricanBuffalo	Armenian aurochs	WesternFinn	0.239583	0.000456462	524.87	4138170
AfricanBuffalo	Armenian aurochs	Limia	0.239257	0.000468055	511.173	3773373
AfricanBuffalo	Armenian aurochs	Kuchinoshima	0.239383	0.000483653	494.948	3853879
AfricanBuffalo	Armenian aurochs	Sayaguesa	0.239364	0.000461428	518.747	4105976
AfricanBuffalo	Armenian aurochs	Pajuna	0.239339	0.000455243	525.74	4115211
AfricanBuffalo	Armenian aurochs	Holstein	0.23933	0.000459694	520.628	4139353
AfricanBuffalo	Armenian aurochs	Jersey	0.239336	0.000467263	512.209	4139400
AfricanBuffalo	Armenian aurochs	Maronesa	0.233719	0.000543954	429.667	1354722
AfricanBuffalo	Armenian aurochs	Mishima	0.238366	0.000505065	471.952	4134907
AfricanBuffalo	Armenian aurochs	Hanwoo	0.237767	0.000462831	513.723	4139431
AfricanBuffalo	Armenian aurochs	Angus	0.23928	0.000458055	522.383	4139426
AfricanBuffalo	Armenian aurochs	Yanbian	0.237892	0.00047004	506.11	4138548
AfricanBuffalo	Armenian aurochs	Boskarin	0.235964	0.00054372	433.98	3840770
AfricanBuffalo	Armenian aurochs	Hereford	0.23966	0.000460504	520.429	4139431
AfricanBuffalo	Armenian aurochs	Yakutian	0.234261	0.000497163	471.195	4138756
AfricanBuffalo	Armenian aurochs	Kazakh	0.234764	0.000476249	492.944	4135480
AfricanBuffalo	Armenian aurochs	TibetanYellow	0.230514	0.0005462	422.032	4139424
AfricanBuffalo	Armenian aurochs	Hasake	0.23427	0.000513052	456.62	4130536
AfricanBuffalo	Armenian aurochs	Maremmana	0.234395	0.000502945	466.044	4113433
AfricanBuffalo	Armenian aurochs	Podolica	0.234089	0.000513657	455.731	3685142
AfricanBuffalo	Armenian aurochs	ChaidamuYellow	0.230591	0.000579462	397.941	4139308
AfricanBuffalo	Armenian aurochs	Mongolian	0.229059	0.00051754	442.593	4133571
AfricanBuffalo	Armenian aurochs	Xizang	0.224017	0.000637028	351.66	4124570
AfricanBuffalo	Armenian aurochs	Tibetan	0.221989	0.000633323	350.514	4111188
AfricanBuffalo	Moroccan aurochs	Anatolia_Neolithic	0.235636	0.000768307	306.695	423202
AfricanBuffalo	Moroccan aurochs	Balkans_Neolithic	0.235253	0.000775335	303.421	422843
AfricanBuffalo	Moroccan aurochs	Iran_BronzeAge	0.23625	0.00080852	292.201	390894
AfricanBuffalo	Moroccan aurochs	Shimao_High	0.232252	0.000844536	275.006	348940
AfricanBuffalo	Moroccan aurochs	Muturu	0.236665	0.000767092	308.523	420366
AfricanBuffalo	Moroccan aurochs	NDama	0.236485	0.000809673	292.075	404926
AfricanBuffalo	Moroccan aurochs	EasternFinn	0.234569	0.000769038	305.017	423187
AfricanBuffalo	Moroccan aurochs	WesternFinn	0.234653	0.000765209	306.652	423099
AfricanBuffalo	Moroccan aurochs	Limia	0.234096	0.000812837	287.999	388033
AfricanBuffalo	Moroccan aurochs	Kuchinoshima	0.234197	0.000829979	282.172	381724
AfricanBuffalo	Moroccan aurochs	Sayaguesa	0.234585	0.000779112	301.093	420199
AfricanBuffalo	Moroccan aurochs	Pajuna	0.234651	0.000772673	303.687	421111
AfricanBuffalo	Moroccan aurochs	Holstein	0.234543	0.000769329	304.866	423209
AfricanBuffalo	Moroccan aurochs	Jersey	0.234307	0.000774269	302.617	423215
AfricanBuffalo	Moroccan aurochs	Maronesa	0.231125	0.00119315	193.711	140325
AfricanBuffalo	Moroccan aurochs	Mishima	0.233709	0.000804666	290.442	422585
AfricanBuffalo	Moroccan aurochs	Hanwoo	0.232724	0.000766294	303.7	423216
AfricanBuffalo	Moroccan aurochs	Angus	0.234271	0.00077275	303.166	423215
AfricanBuffalo	Moroccan aurochs	Yanbian	0.232919	0.000773483	301.13	423163
AfricanBuffalo	Moroccan aurochs	Boskarin	0.231238	0.000836944	276.289	392765
AfricanBuffalo	Moroccan aurochs	Hereford	0.234889	0.000771809	304.336	423216
AfricanBuffalo	Moroccan aurochs	Yakutian	0.229652	0.000778209	295.103	423167
AfricanBuffalo	Moroccan aurochs	Kazakh	0.229917	0.000777723	295.629	422631
AfricanBuffalo	Moroccan aurochs	TibetanYellow	0.226095	0.000813033	278.089	423214
AfricanBuffalo	Moroccan aurochs	Hasake	0.229666	0.000784598	292.718	422503
AfricanBuffalo	Moroccan aurochs	Maremmana	0.229719	0.000782513	293.566	421023
AfricanBuffalo	Moroccan aurochs	Podolica	0.229687	0.000832299	275.967	378772
AfricanBuffalo	Moroccan aurochs	ChaidamuYellow	0.226256	0.000821406	275.449	423202
AfricanBuffalo	Moroccan aurochs	Mongolian	0.224661	0.000795162	282.535	422366
AfricanBuffalo	Moroccan aurochs	Xizang	0.220056	0.000881471	249.647	421742
AfricanBuffalo	Moroccan aurochs	Tibetan	0.218206	0.0008555	255.062	420600

## Sheet: TableS4
Table S4. Aurochs affinity of worldwide taurine comparing to Anatolia_Neolithic. We calculated f4(African Buffalo; aurochs; Anatolia_Neolithic, worldwide taurine) to measure aurochs affnity of worldwide taurine against Anatolia_Neolithic, the earliest taurine. Standard errors were estimated by 5cM block jacknifing.
pop1	pop2	pop3	pop4	f4	SE	Z	nSNPs
AfricanBuffalo	Anatolian aurochs	Anatolia_Neolithic	Balkans_Neolithic	-0.000505103	0.000137071	-3.68498	1563091
AfricanBuffalo	Anatolian aurochs	Anatolia_Neolithic	Iran_BronzeAge	-0.00134741	0.00016227	-8.3035	1441435
AfricanBuffalo	Anatolian aurochs	Anatolia_Neolithic	Shimao_High	-0.0034152	0.000204737	-16.6809	1264017
AfricanBuffalo	Anatolian aurochs	Anatolia_Neolithic	Muturu	-0.00424921	0.000190217	-22.3388	1556478
AfricanBuffalo	Anatolian aurochs	Anatolia_Neolithic	NDama	-0.00438738	0.000215429	-20.3658	1499946
AfricanBuffalo	Anatolian aurochs	Anatolia_Neolithic	Simmental	-0.00274972	0.000157915	-17.4126	1564977
AfricanBuffalo	Anatolian aurochs	Anatolia_Neolithic	EasternFinn	-0.00242544	0.000142315	-17.0428	1564868
AfricanBuffalo	Anatolian aurochs	Anatolia_Neolithic	WesternFinn	-0.00236972	0.000147791	-16.0343	1564583
AfricanBuffalo	Anatolian aurochs	Anatolia_Neolithic	Limia	-0.00259851	0.000187617	-13.8501	1432502
AfricanBuffalo	Anatolian aurochs	Anatolia_Neolithic	Kuchinoshima	-0.00402793	0.000249312	-16.1562	1433117
AfricanBuffalo	Anatolian aurochs	Anatolia_Neolithic	Sayaguesa	-0.00277552	0.000168283	-16.4931	1553283
AfricanBuffalo	Anatolian aurochs	Anatolia_Neolithic	Pajuna	-0.00300493	0.000165792	-18.1247	1556641
AfricanBuffalo	Anatolian aurochs	Anatolia_Neolithic	Holstein	-0.00260208	0.000165237	-15.7475	1564947
AfricanBuffalo	Anatolian aurochs	Anatolia_Neolithic	Jersey	-0.00268684	0.000177546	-15.1333	1564962
AfricanBuffalo	Anatolian aurochs	Anatolia_Neolithic	Maronesa	-0.00467434	0.000262305	-17.8203	516258
AfricanBuffalo	Anatolian aurochs	Anatolia_Neolithic	Mishima	-0.00410672	0.000240672	-17.0635	1563172
AfricanBuffalo	Anatolian aurochs	Anatolia_Neolithic	Hanwoo	-0.00474904	0.000175791	-27.0152	1564977
AfricanBuffalo	Anatolian aurochs	Anatolia_Neolithic	Angus	-0.0027251	0.000149241	-18.2598	1564976
AfricanBuffalo	Anatolian aurochs	Anatolia_Neolithic	Yanbian	-0.00454274	0.00018128	-25.0592	1564667
AfricanBuffalo	Anatolian aurochs	Anatolia_Neolithic	Boskarin	-0.00613243	0.000321636	-19.0664	1453013
AfricanBuffalo	Anatolian aurochs	Anatolia_Neolithic	Hereford	-0.00235377	0.000158518	-14.8486	1564977
AfricanBuffalo	Anatolian aurochs	Anatolia_Neolithic	Yakutian	-0.00828003	0.000266684	-31.0481	1564741
AfricanBuffalo	Anatolian aurochs	Anatolia_Neolithic	Kazakh	-0.0076035	0.000182516	-41.6593	1563306
AfricanBuffalo	Anatolian aurochs	Anatolia_Neolithic	TibetanYellow	-0.01235	0.00034523	-35.7734	1564970
AfricanBuffalo	Anatolian aurochs	Anatolia_Neolithic	Hasake	-0.00806426	0.000307033	-26.2652	1562062
AfricanBuffalo	Anatolian aurochs	Anatolia_Neolithic	Maremmana	-0.0077909	0.000278016	-28.0233	1556115
AfricanBuffalo	Anatolian aurochs	Anatolia_Neolithic	Podolica	-0.00768155	0.00031263	-24.5708	1399082
AfricanBuffalo	Anatolian aurochs	Anatolia_Neolithic	ChaidamuYellow	-0.0119658	0.000358786	-33.3509	1564934
AfricanBuffalo	Anatolian aurochs	Anatolia_Neolithic	Mongolian	-0.0135386	0.00025651	-52.7799	1562501
AfricanBuffalo	Anatolian aurochs	Anatolia_Neolithic	Xizang	-0.0191352	0.000491377	-38.9419	1559678
AfricanBuffalo	Anatolian aurochs	Anatolia_Neolithic	Tibetan	-0.0213549	0.000489015	-43.6691	1554896
AfricanBuffalo	British aurochs	Anatolia_Neolithic	Balkans_Neolithic	0.000936249	8.9926e-05	10.4113	5281273
AfricanBuffalo	British aurochs	Anatolia_Neolithic	Iran_BronzeAge	-4.0901e-05	0.000107293	-0.381209	4817532
AfricanBuffalo	British aurochs	Anatolia_Neolithic	Shimao_High	-0.0009568	0.000157327	-6.08159	4253153
AfricanBuffalo	British aurochs	Anatolia_Neolithic	Muturu	-0.00244112	0.000131244	-18.5999	5247405
AfricanBuffalo	British aurochs	Anatolia_Neolithic	NDama	-0.00269655	0.000163418	-16.5009	5065812
AfricanBuffalo	British aurochs	Anatolia_Neolithic	Simmental	0.00051481	0.000116605	4.41498	5289418
AfricanBuffalo	British aurochs	Anatolia_Neolithic	EasternFinn	0.000868491	0.000111255	7.80634	5289016
AfricanBuffalo	British aurochs	Anatolia_Neolithic	WesternFinn	0.00110525	0.000108008	10.2331	5287980
AfricanBuffalo	British aurochs	Anatolia_Neolithic	Limia	0.000861187	0.000143027	6.02113	4841765
AfricanBuffalo	British aurochs	Anatolia_Neolithic	Kuchinoshima	-0.00156175	0.000208541	-7.48894	4802596
AfricanBuffalo	British aurochs	Anatolia_Neolithic	Sayaguesa	0.000772598	0.000130418	5.92402	5249710
AfricanBuffalo	British aurochs	Anatolia_Neolithic	Pajuna	0.000603806	0.000126175	4.78546	5260830
AfricanBuffalo	British aurochs	Anatolia_Neolithic	Holstein	0.00109351	0.000116007	9.42616	5289328
AfricanBuffalo	British aurochs	Anatolia_Neolithic	Jersey	0.00100619	0.000131717	7.63902	5289381
AfricanBuffalo	British aurochs	Anatolia_Neolithic	Maronesa	-0.000671082	0.000192361	-3.48866	1765184
AfricanBuffalo	British aurochs	Anatolia_Neolithic	Mishima	-0.00155691	0.000201031	-7.74461	5280734
AfricanBuffalo	British aurochs	Anatolia_Neolithic	Hanwoo	-0.0021577	0.000143319	-15.0552	5289418
AfricanBuffalo	British aurochs	Anatolia_Neolithic	Angus	0.001244	0.000115604	10.7608	5289412
AfricanBuffalo	British aurochs	Anatolia_Neolithic	Yanbian	-0.00170024	0.000144222	-11.7891	5288402
AfricanBuffalo	British aurochs	Anatolia_Neolithic	Boskarin	-0.00320647	0.000289016	-11.0944	4909892
AfricanBuffalo	British aurochs	Anatolia_Neolithic	Hereford	0.00170081	0.000115085	14.7787	5289418
AfricanBuffalo	British aurochs	Anatolia_Neolithic	Yakutian	-0.00546245	0.000232113	-23.5336	5288676
AfricanBuffalo	British aurochs	Anatolia_Neolithic	Kazakh	-0.00436809	0.000153567	-28.4441	5280475
AfricanBuffalo	British aurochs	Anatolia_Neolithic	TibetanYellow	-0.00929645	0.000309254	-30.0609	5289397
AfricanBuffalo	British aurochs	Anatolia_Neolithic	Hasake	-0.00477861	0.000285049	-16.7642	5279264
AfricanBuffalo	British aurochs	Anatolia_Neolithic	Maremmana	-0.00492759	0.000239414	-20.5819	5258736
AfricanBuffalo	British aurochs	Anatolia_Neolithic	Podolica	-0.00486062	0.000282828	-17.1858	4726975
AfricanBuffalo	British aurochs	Anatolia_Neolithic	ChaidamuYellow	-0.00882697	0.000336919	-26.1991	5289249
AfricanBuffalo	British aurochs	Anatolia_Neolithic	Mongolian	-0.0101918	0.000244083	-41.7554	5276575
AfricanBuffalo	British aurochs	Anatolia_Neolithic	Xizang	-0.0154502	0.000467193	-33.0703	5270381
AfricanBuffalo	British aurochs	Anatolia_Neolithic	Tibetan	-0.017611	0.000457732	-38.4746	5254844
AfricanBuffalo	Armenian aurochs	Anatolia_Neolithic	Balkans_Neolithic	-0.000261296	9.36283e-05	-2.79078	4132967
AfricanBuffalo	Armenian aurochs	Anatolia_Neolithic	Iran_BronzeAge	-0.000102913	0.000122829	-0.837854	3841448
AfricanBuffalo	Armenian aurochs	Anatolia_Neolithic	Shimao_High	-0.00211644	0.000169437	-12.491	3252217
AfricanBuffalo	Armenian aurochs	Anatolia_Neolithic	Muturu	-0.00209202	0.000155164	-13.4827	4118250
AfricanBuffalo	Armenian aurochs	Anatolia_Neolithic	NDama	-0.00242069	0.000176452	-13.7186	3970103
AfricanBuffalo	Armenian aurochs	Anatolia_Neolithic	Simmental	-0.00171081	0.000132228	-12.9383	4139118
AfricanBuffalo	Armenian aurochs	Anatolia_Neolithic	EasternFinn	-0.00140902	0.00011681	-12.0625	4138768
AfricanBuffalo	Armenian aurochs	Anatolia_Neolithic	WesternFinn	-0.00140944	0.000112806	-12.4944	4137857
AfricanBuffalo	Armenian aurochs	Anatolia_Neolithic	Limia	-0.00144469	0.000145457	-9.9321	3773098
AfricanBuffalo	Armenian aurochs	Anatolia_Neolithic	Kuchinoshima	-0.00223178	0.000208874	-10.6848	3853591
AfricanBuffalo	Armenian aurochs	Anatolia_Neolithic	Sayaguesa	-0.0015659	0.000137557	-11.3837	4105666
AfricanBuffalo	Armenian aurochs	Anatolia_Neolithic	Pajuna	-0.00162801	0.00013338	-12.2058	4114902
AfricanBuffalo	Armenian aurochs	Anatolia_Neolithic	Holstein	-0.00166265	0.000125798	-13.2169	4139040
AfricanBuffalo	Armenian aurochs	Anatolia_Neolithic	Jersey	-0.00165765	0.000132352	-12.5246	4139087
AfricanBuffalo	Armenian aurochs	Anatolia_Neolithic	Maronesa	-0.00312445	0.000210957	-14.8108	1354573
AfricanBuffalo	Armenian aurochs	Anatolia_Neolithic	Mishima	-0.00264294	0.000209824	-12.596	4134597
AfricanBuffalo	Armenian aurochs	Anatolia_Neolithic	Hanwoo	-0.0032276	0.000148163	-21.7841	4139118
AfricanBuffalo	Armenian aurochs	Anatolia_Neolithic	Angus	-0.00171464	0.000120602	-14.2173	4139113
AfricanBuffalo	Armenian aurochs	Anatolia_Neolithic	Yanbian	-0.00309643	0.000152614	-20.2892	4138236
AfricanBuffalo	Armenian aurochs	Anatolia_Neolithic	Boskarin	-0.00482654	0.000297787	-16.208	3840482
AfricanBuffalo	Armenian aurochs	Anatolia_Neolithic	Hereford	-0.00133646	0.000123854	-10.7906	4139118
AfricanBuffalo	Armenian aurochs	Anatolia_Neolithic	Yakutian	-0.00673051	0.000236287	-28.4844	4138443
AfricanBuffalo	Armenian aurochs	Anatolia_Neolithic	Kazakh	-0.00622035	0.000164621	-37.7859	4135168
AfricanBuffalo	Armenian aurochs	Anatolia_Neolithic	TibetanYellow	-0.0104805	0.000318081	-32.949	4139111
AfricanBuffalo	Armenian aurochs	Anatolia_Neolithic	Hasake	-0.00670367	0.00028586	-23.4508	4130227
AfricanBuffalo	Armenian aurochs	Anatolia_Neolithic	Maremmana	-0.00656409	0.000255568	-25.6843	4113125
AfricanBuffalo	Armenian aurochs	Anatolia_Neolithic	Podolica	-0.00659699	0.000286085	-23.0595	3684862
AfricanBuffalo	Armenian aurochs	Anatolia_Neolithic	ChaidamuYellow	-0.0104004	0.000342752	-30.3437	4138995
AfricanBuffalo	Armenian aurochs	Anatolia_Neolithic	Mongolian	-0.0119365	0.000248773	-47.9813	4133260
AfricanBuffalo	Armenian aurochs	Anatolia_Neolithic	Xizang	-0.0169453	0.000490672	-34.5349	4124258
AfricanBuffalo	Armenian aurochs	Anatolia_Neolithic	Tibetan	-0.0190377	0.000472189	-40.318	4110879
AfricanBuffalo	Moroccan aurochs	Anatolia_Neolithic	Balkans_Neolithic	-0.00036665	0.000163382	-2.24412	422833
AfricanBuffalo	Moroccan aurochs	Anatolia_Neolithic	Iran_BronzeAge	0.000100519	0.000221655	0.453494	390888
AfricanBuffalo	Moroccan aurochs	Anatolia_Neolithic	Shimao_High	-0.00221176	0.000256118	-8.63568	348931
AfricanBuffalo	Moroccan aurochs	Anatolia_Neolithic	Muturu	0.000985959	0.000215596	4.57318	420353
AfricanBuffalo	Moroccan aurochs	Anatolia_Neolithic	NDama	0.00108841	0.000241547	4.50598	404912
AfricanBuffalo	Moroccan aurochs	Anatolia_Neolithic	Simmental	-0.00126466	0.000168245	-7.51677	423202
AfricanBuffalo	Moroccan aurochs	Anatolia_Neolithic	EasternFinn	-0.00106328	0.000163195	-6.51538	423173
AfricanBuffalo	Moroccan aurochs	Anatolia_Neolithic	WesternFinn	-0.000976567	0.000160368	-6.08953	423085
AfricanBuffalo	Moroccan aurochs	Anatolia_Neolithic	Limia	-0.000916405	0.000214792	-4.26647	388020
AfricanBuffalo	Moroccan aurochs	Anatolia_Neolithic	Kuchinoshima	-0.00217943	0.000274231	-7.94741	381713
AfricanBuffalo	Moroccan aurochs	Anatolia_Neolithic	Sayaguesa	-0.00111563	0.000195079	-5.71886	420185
AfricanBuffalo	Moroccan aurochs	Anatolia_Neolithic	Pajuna	-0.00096964	0.000188006	-5.1575	421097
AfricanBuffalo	Moroccan aurochs	Anatolia_Neolithic	Holstein	-0.00109348	0.000172895	-6.32456	423195
AfricanBuffalo	Moroccan aurochs	Anatolia_Neolithic	Jersey	-0.00132788	0.000179396	-7.40196	423201
AfricanBuffalo	Moroccan aurochs	Anatolia_Neolithic	Maronesa	-0.00220683	0.000387281	-5.69826	140322
AfricanBuffalo	Moroccan aurochs	Anatolia_Neolithic	Mishima	-0.0019467	0.000261734	-7.43771	422571
AfricanBuffalo	Moroccan aurochs	Anatolia_Neolithic	Hanwoo	-0.00291127	0.000179241	-16.2423	423202
AfricanBuffalo	Moroccan aurochs	Anatolia_Neolithic	Angus	-0.0013634	0.000165074	-8.25932	423201
AfricanBuffalo	Moroccan aurochs	Anatolia_Neolithic	Yanbian	-0.00270876	0.000193196	-14.0208	423149
AfricanBuffalo	Moroccan aurochs	Anatolia_Neolithic	Boskarin	-0.00435165	0.000341552	-12.7408	392753
AfricanBuffalo	Moroccan aurochs	Anatolia_Neolithic	Hereford	-0.000746667	0.000174476	-4.27948	423202
AfricanBuffalo	Moroccan aurochs	Anatolia_Neolithic	Yakutian	-0.00597956	0.000261488	-22.8674	423153
AfricanBuffalo	Moroccan aurochs	Anatolia_Neolithic	Kazakh	-0.00573033	0.000189681	-30.2103	422617
AfricanBuffalo	Moroccan aurochs	Anatolia_Neolithic	TibetanYellow	-0.00954171	0.000332625	-28.686	423200
AfricanBuffalo	Moroccan aurochs	Anatolia_Neolithic	Hasake	-0.00599424	0.000292103	-20.521	422489
AfricanBuffalo	Moroccan aurochs	Anatolia_Neolithic	Maremmana	-0.00591233	0.000287064	-20.5958	421009
AfricanBuffalo	Moroccan aurochs	Anatolia_Neolithic	Podolica	-0.00578038	0.000336319	-17.1872	378760
AfricanBuffalo	Moroccan aurochs	Anatolia_Neolithic	ChaidamuYellow	-0.0093802	0.000352785	-26.589	423188
AfricanBuffalo	Moroccan aurochs	Anatolia_Neolithic	Mongolian	-0.0109694	0.00025825	-42.4758	422353
AfricanBuffalo	Moroccan aurochs	Anatolia_Neolithic	Xizang	-0.0155079	0.000490643	-31.6072	421728
AfricanBuffalo	Moroccan aurochs	Anatolia_Neolithic	Tibetan	-0.0174854	0.000493027	-35.4655	420586

## Sheet: TableS5
Table S5. QpAdm based estimates of the ancestry proportion of Muturu from a deep taurine lineage. Iran_BronzeAge was used as a taurine source, while different indicine and outgroup populations were used to detect the amount of contribution from a deep taurine lineage. Balkans_Neolithic, British aurochs, and Shimao_High were used as a reference populations. The Coeff column represents the admixtur…
Group	Source	P-value	Coeff
American Asian Indicine	Achai	0.0156138	0.270±0.028
American Asian Indicine	Bhagnari	0.0218716	0.234±0.024
American Asian Indicine	Brahman	0.0141972	0.255±0.026
American Asian Indicine	Cholistani	0.0229556	0.262±0.027
American Asian Indicine	Dajal	0.0187193	0.257±0.026
American Asian Indicine	Dhanni	0.0291779	0.259±0.026
American Asian Indicine	Gabrali	0.0189294	0.269±0.027
American Asian Indicine	Gir	0.0181142	0.244±0.025
American Asian Indicine	Hariana	0.0210326	0.252±0.026
American Asian Indicine	IndianZebu	0.0224795	0.233±0.024
American Asian Indicine	Kangayam	0.0187411	0.241±0.025
American Asian Indicine	Lohani	0.0433185	0.244±0.025
American Asian Indicine	Nelore	0.0142349	0.238±0.025
American Asian Indicine	RedSindhi	0.0430942	0.236±0.024
American Asian Indicine	Sahiwal	0.0231109	0.240±0.025
American Asian Indicine	Tharparkar	0.015333	0.251±0.026
American Asian Indicine	Vechur	0.02745	0.239±0.026
Outgroup	AfricanBuffalo	0.0123055	0.184±0.020
Outgroup	AmericanBison	0.00488831	0.180±0.020
Outgroup	BangladeshGayal	0.00654631	0.189±0.020
Outgroup	Banteng	0.00656828	0.183±0.020
Outgroup	ChineseGayal	0.0156005	0.194±0.020
Outgroup	DomesticYak	0.00770147	0.184±0.020
Outgroup	EuropeanBison	0.00487763	0.179±0.019
Outgroup	Gaur	0.00681917	0.182±0.020
Outgroup	Goat	0.0225895	0.184±0.020
Outgroup	IndianGayal	0.0057489	0.182±0.020
Outgroup	WaterBuffalo	0.0146549	0.183±0.019

## Sheet: TableS6
Table S6. QpAdm modelling of African cattle (models I, II, and III). We used a base set of four reference populations: African Buffalo, British aurochs, Balkans_Neolithic, Shimao_High. We added Jian to the reference population, subsequently. Muturu was used as a source of African taurine, while Sahiwal (Model I and III) and Jian (Model II) were used as a source of indicine. Coeff1 and Coeff2 colu…
	Model I: Muturu + Sahiwal Reference = base			Model II: Muturu + Jian Reference = base			Model III: Muturu + Sahiwal Reference = base + Jian
Target	P-value	Coeff1	Coeff2	P-value	Coeff1	Coeff2	P-value	Coeff1	Coeff2
Afar	0.393126	0.259±0.005	0.741±0.005	1.099e-11	0.407±0.006	0.593±0.006	0.00158273	0.256±0.005	0.744±0.005
Ankole	0.47533	0.525±0.006	0.475±0.006	0.000301256	0.619±0.006	0.381±0.006	2.58653e-09	0.523±0.007	0.477±0.007
Arsi	0.0454134	0.297±0.005	0.703±0.005	3.41416e-08	0.438±0.006	0.562±0.006	5.36849e-08	0.295±0.005	0.705±0.005
Barka	0.836357	0.280±0.005	0.720±0.005	1.37998e-12	0.423±0.006	0.577±0.006	0.000329062	0.277±0.005	0.723±0.005
Butana	0.809603	0.285±0.005	0.715±0.005	2.60433e-12	0.429±0.006	0.571±0.006	0.0320781	0.282±0.005	0.718±0.005
EthiopianBoran	0.278737	0.266±0.005	0.734±0.005	8.23905e-11	0.411±0.006	0.589±0.006	0.000439375	0.262±0.005	0.738±0.005
Fogera	0.654688	0.303±0.005	0.697±0.005	2.21192e-11	0.441±0.006	0.559±0.006	2.15057e-07	0.298±0.006	0.702±0.006
Goffa	0.0357774	0.311±0.005	0.689±0.005	2.09665e-07	0.450±0.006	0.550±0.006	2.80906e-05	0.307±0.006	0.693±0.006
Horro	0.104677	0.315±0.005	0.685±0.005	1.03348e-09	0.450±0.006	0.550±0.006	1.06882e-08	0.312±0.006	0.688±0.006
Kenana	0.464004	0.291±0.005	0.709±0.005	3.04675e-12	0.431±0.006	0.569±0.006	0.00209963	0.287±0.005	0.713±0.005
KenyaBoran	0.182423	0.305±0.006	0.695±0.006	7.45774e-09	0.446±0.006	0.554±0.006	0.00117003	0.303±0.006	0.697±0.006
Mursi	0.0665289	0.308±0.006	0.620±0.006	1.67293e-06	0.503±0.006	0.497±0.006	3.42282e-10	0.377±0.006	0.623±0.006
Ogaden	0.605156	0.269±0.005	0.731±0.005	8.24492e-13	0.413±0.006	0.587±0.006	0.000429679	0.266±0.005	0.734±0.005
Sheko	0.0514809	0.473±0.006	0.527±0.006	0.0023082	0.579±0.006	0.421±0.006	9.29298e-11	0.475±0.007	0.525±0.007
Baoule	0.971835	0.915±0.003	0.085±0.003	0.88397	0.932±0.002	0.068±0.002	0.351706	0.914±0.003	0.086±0.003
Djakkore	0.695517	0.451±0.006	0.549±0.006	2.18467e-07	0.561±0.006	0.439±0.006	0.00495203	0.449±0.006	0.551±0.006
Gourounsi	0.46044	0.758±0.005	0.242±0.005	0.192168	0.807±0.004	0.193±0.004	0.0162447	0.759±0.005	0.241±0.005
Gudali	0.361926	0.396±0.010	0.604±0.010	0.00316859	0.518±0.009	0.482±0.009	6.08324e-05	0.394±0.010	0.606±0.010
Kapsiki	0.817997	0.685±0.011	0.315±0.011	0.0554457	0.749±0.009	0.251±0.009	0.265937	0.684±0.011	0.316±0.011
Namchi	0.0123728	0.392±0.011	0.608±0.011	0.170291	0.514±0.009	0.486±0.009	4.43588e-05	0.391±0.011	0.609±0.011
NDamaGambia	0.439399	0.830±0.006	0.170±0.006	0.437156	0.864±0.005	0.136±0.005	0.113526	0.831±0.006	0.169±0.006
NDamaSenegal	0.791774	0.926±0.004	0.074±0.004	0.576774	0.941±0.003	0.059±0.003	0.926886	0.926±0.004	0.074±0.004
NDama	0.894479	0.997±0.002	0.003±0.002	0.898106	0.997±0.002	0.003±0.002	0.876148	0.998±0.002	0.002±0.002
RedFulani	0.524615	0.385±0.010	0.615±0.010	0.00394833	0.508±0.009	0.492±0.009	0.0273336	0.383±0.010	0.617±0.010
WhiteFulani	0.107561	0.405±0.010	0.595±0.010	0.0278691	0.522±0.009	0.478±0.009	0.000980136	0.404±0.011	0.596±0.011
ZebuGobra	0.467398	0.343±0.006	0.657±0.006	2.73469e-11	0.476±0.006	0.524±0.006	0.142733	0.341±0.006	0.659±0.006
ZebuMaure	0.527351	0.553±0.006	0.447±0.006	0.000344974	0.643±0.005	0.357±0.005	0.00415838	0.552±0.006	0.448±0.006

## Sheet: TableS7
Table S7. Consistent QpAdm results of African cattle with various southern Chinese cattle. we successively incorporated 12 Southern Chinese cattle breeds into the base reference populations: African Buffalo, British aurochs, Balkans_Neolithic, Shimao_High. Muturu was used as a source of African taurine, while Sahiwal was used as a source of indicine.We obtained consistent results when replacing J…
Target	Source1	Source2	Southern Chinese Cattle	P-value	Coeff1	Coeff2
Afar	Muturu	Sahiwal	Dehong	9.74435e-06	0.254±0.005	0.746±0.005
Ankole	Muturu	Sahiwal	Dehong	1.40185e-11	0.520±0.007	0.480±0.007
Arsi	Muturu	Sahiwal	Dehong	4.53743e-10	0.293±0.005	0.707±0.005
Barka	Muturu	Sahiwal	Dehong	7.90383e-05	0.275±0.005	0.725±0.005
Butana	Muturu	Sahiwal	Dehong	0.000530372	0.280±0.006	0.720±0.006
EthiopianBoran	Muturu	Sahiwal	Dehong	2.57237e-06	0.259±0.005	0.741±0.005
Fogera	Muturu	Sahiwal	Dehong	1.14317e-09	0.295±0.006	0.705±0.006
Goffa	Muturu	Sahiwal	Dehong	3.59198e-08	0.304±0.006	0.696±0.006
Horro	Muturu	Sahiwal	Dehong	7.71403e-11	0.308±0.006	0.692±0.006
Kenana	Muturu	Sahiwal	Dehong	0.000106574	0.285±0.005	0.715±0.005
KenyaBoran	Muturu	Sahiwal	Dehong	6.77465e-05	0.303±0.006	0.697±0.006
Mursi	Muturu	Sahiwal	Dehong	1.26515e-13	0.374±0.007	0.626±0.007
Ogaden	Muturu	Sahiwal	Dehong	5.36198e-05	0.264±0.005	0.736±0.005
Sheko	Muturu	Sahiwal	Dehong	7.5366e-10	0.472±0.007	0.528±0.007
Baoule	Muturu	Sahiwal	Dehong	0.13776	0.914±0.003	0.086±0.003
Djakkore	Muturu	Sahiwal	Dehong	0.00117581	0.447±0.006	0.553±0.006
Gourounsi	Muturu	Sahiwal	Dehong	0.0152166	0.759±0.005	0.241±0.005
Gudali	Muturu	Sahiwal	Dehong	0.00463857	0.394±0.010	0.606±0.010
Kapsiki	Muturu	Sahiwal	Dehong	0.270187	0.684±0.011	0.316±0.011
Namchi	Muturu	Sahiwal	Dehong	0.000285524	0.390±0.011	0.610±0.011
NDamaGambia	Muturu	Sahiwal	Dehong	0.100849	0.831±0.006	0.169±0.006
NDamaSenegal	Muturu	Sahiwal	Dehong	0.84387	0.926±0.004	0.074±0.004
NDama	Muturu	Sahiwal	Dehong	0.656612	0.999±0.002	0.001±0.002
RedFulani	Muturu	Sahiwal	Dehong	0.0411437	0.385±0.010	0.615±0.010
WhiteFulani	Muturu	Sahiwal	Dehong	0.00111333	0.403±0.011	0.597±0.011
ZebuGobra	Muturu	Sahiwal	Dehong	0.0156528	0.339±0.006	0.661±0.006
ZebuMaure	Muturu	Sahiwal	Dehong	0.0283395	0.552±0.006	0.448±0.006
Afar	Muturu	Sahiwal	Dengchuan	0.000270466	0.257±0.005	0.743±0.005
Ankole	Muturu	Sahiwal	Dengchuan	7.55639e-10	0.523±0.008	0.477±0.008
Arsi	Muturu	Sahiwal	Dengchuan	6.72156e-10	0.295±0.006	0.705±0.006
Barka	Muturu	Sahiwal	Dengchuan	1.53763e-05	0.277±0.005	0.723±0.005
Butana	Muturu	Sahiwal	Dengchuan	0.000987512	0.284±0.006	0.716±0.006
EthiopianBoran	Muturu	Sahiwal	Dengchuan	0.00191089	0.264±0.005	0.736±0.005
Fogera	Muturu	Sahiwal	Dengchuan	1.40885e-05	0.299±0.006	0.701±0.006
Goffa	Muturu	Sahiwal	Dengchuan	7.2056e-08	0.308±0.006	0.692±0.006
Horro	Muturu	Sahiwal	Dengchuan	3.13841e-10	0.312±0.006	0.688±0.006
Kenana	Muturu	Sahiwal	Dengchuan	0.00146658	0.288±0.005	0.712±0.005
KenyaBoran	Muturu	Sahiwal	Dengchuan	0.017685	0.306±0.006	0.694±0.006
Mursi	Muturu	Sahiwal	Dengchuan	2.84848e-10	0.380±0.007	0.620±0.007
Ogaden	Muturu	Sahiwal	Dengchuan	0.00219107	0.266±0.005	0.734±0.005
Sheko	Muturu	Sahiwal	Dengchuan	1.52547e-12	0.481±0.007	0.519±0.007
Baoule	Muturu	Sahiwal	Dengchuan	0.772045	0.915±0.003	0.085±0.003
Djakkore	Muturu	Sahiwal	Dengchuan	0.000146698	0.449±0.006	0.551±0.006
Gourounsi	Muturu	Sahiwal	Dengchuan	0.00260861	0.759±0.006	0.241±0.006
Gudali	Muturu	Sahiwal	Dengchuan	0.000321769	0.399±0.010	0.601±0.010
Kapsiki	Muturu	Sahiwal	Dengchuan	0.0506451	0.687±0.011	0.313±0.011
Namchi	Muturu	Sahiwal	Dengchuan	7.19071e-06	0.392±0.011	0.608±0.011
NDamaGambia	Muturu	Sahiwal	Dengchuan	0.00041964	0.834±0.006	0.166±0.006
NDamaSenegal	Muturu	Sahiwal	Dengchuan	0.887274	0.926±0.004	0.074±0.004
NDama	Muturu	Sahiwal	Dengchuan	0.964765	0.997±0.002	0.003±0.002
RedFulani	Muturu	Sahiwal	Dengchuan	0.0338452	0.385±0.010	0.615±0.010
WhiteFulani	Muturu	Sahiwal	Dengchuan	1.89423e-06	0.405±0.011	0.595±0.011
ZebuGobra	Muturu	Sahiwal	Dengchuan	0.0451555	0.342±0.006	0.658±0.006
ZebuMaure	Muturu	Sahiwal	Dengchuan	0.0036547	0.553±0.006	0.447±0.006
Afar	Muturu	Sahiwal	Dianzhong	0.00029147	0.255±0.005	0.745±0.005
Ankole	Muturu	Sahiwal	Dianzhong	8.59845e-12	0.521±0.007	0.479±0.007
Arsi	Muturu	Sahiwal	Dianzhong	4.0563e-12	0.291±0.006	0.709±0.006
Barka	Muturu	Sahiwal	Dianzhong	0.000123929	0.275±0.005	0.725±0.005
Butana	Muturu	Sahiwal	Dianzhong	0.00176471	0.282±0.006	0.718±0.006
EthiopianBoran	Muturu	Sahiwal	Dianzhong	1.24635e-05	0.259±0.005	0.741±0.005
Fogera	Muturu	Sahiwal	Dianzhong	2.36592e-11	0.293±0.006	0.707±0.006
Goffa	Muturu	Sahiwal	Dianzhong	1.84137e-08	0.303±0.006	0.697±0.006
Horro	Muturu	Sahiwal	Dianzhong	1.00024e-12	0.306±0.006	0.694±0.006
Kenana	Muturu	Sahiwal	Dianzhong	1.89778e-05	0.285±0.005	0.715±0.005
KenyaBoran	Muturu	Sahiwal	Dianzhong	0.000101844	0.302±0.006	0.698±0.006
Mursi	Muturu	Sahiwal	Dianzhong	1.04491e-12	0.374±0.007	0.626±0.007
Ogaden	Muturu	Sahiwal	Dianzhong	2.5602e-05	0.263±0.005	0.737±0.005
Sheko	Muturu	Sahiwal	Dianzhong	2.23523e-13	0.474±0.008	0.526±0.008
Baoule	Muturu	Sahiwal	Dianzhong	0.117767	0.914±0.003	0.086±0.003
Djakkore	Muturu	Sahiwal	Dianzhong	0.000357806	0.449±0.006	0.551±0.006
Gourounsi	Muturu	Sahiwal	Dianzhong	0.0237941	0.758±0.005	0.242±0.005
Gudali	Muturu	Sahiwal	Dianzhong	6.0755e-05	0.393±0.011	0.607±0.011
Kapsiki	Muturu	Sahiwal	Dianzhong	0.15055	0.685±0.011	0.315±0.011
Namchi	Muturu	Sahiwal	Dianzhong	7.06707e-06	0.387±0.011	0.613±0.011
NDamaGambia	Muturu	Sahiwal	Dianzhong	0.0210833	0.832±0.006	0.168±0.006
NDamaSenegal	Muturu	Sahiwal	Dianzhong	0.914691	0.926±0.004	0.074±0.004
NDama	Muturu	Sahiwal	Dianzhong	0.781866	0.998±0.002	0.002±0.002
RedFulani	Muturu	Sahiwal	Dianzhong	0.0112722	0.385±0.010	0.615±0.010
WhiteFulani	Muturu	Sahiwal	Dianzhong	1.40786e-05	0.402±0.011	0.598±0.011
ZebuGobra	Muturu	Sahiwal	Dianzhong	0.00487747	0.338±0.006	0.662±0.006
ZebuMaure	Muturu	Sahiwal	Dianzhong	0.00073224	0.551±0.006	0.449±0.006
Afar	Muturu	Sahiwal	Fujian	0.00202505	0.257±0.005	0.743±0.005
Ankole	Muturu	Sahiwal	Fujian	7.40138e-06	0.523±0.007	0.477±0.007
Arsi	Muturu	Sahiwal	Fujian	1.62813e-05	0.295±0.005	0.705±0.005
Barka	Muturu	Sahiwal	Fujian	0.00289883	0.280±0.005	0.720±0.005
Butana	Muturu	Sahiwal	Fujian	0.212322	0.284±0.006	0.716±0.006
EthiopianBoran	Muturu	Sahiwal	Fujian	0.00520159	0.263±0.005	0.737±0.005
Fogera	Muturu	Sahiwal	Fujian	9.7924e-05	0.300±0.006	0.700±0.006
Goffa	Muturu	Sahiwal	Fujian	0.000262081	0.309±0.006	0.691±0.006
Horro	Muturu	Sahiwal	Fujian	2.58203e-05	0.313±0.006	0.687±0.006
Kenana	Muturu	Sahiwal	Fujian	0.00344531	0.288±0.005	0.712±0.005
KenyaBoran	Muturu	Sahiwal	Fujian	0.00205246	0.304±0.006	0.696±0.006
Mursi	Muturu	Sahiwal	Fujian	1.42896e-06	0.377±0.006	0.623±0.006
Ogaden	Muturu	Sahiwal	Fujian	0.00339216	0.268±0.005	0.732±0.005
Sheko	Muturu	Sahiwal	Fujian	2.28158e-06	0.474±0.007	0.526±0.007
Baoule	Muturu	Sahiwal	Fujian	0.539957	0.914±0.003	0.086±0.003
Djakkore	Muturu	Sahiwal	Fujian	0.00570268	0.450±0.006	0.550±0.006
Gourounsi	Muturu	Sahiwal	Fujian	0.0521132	0.759±0.005	0.241±0.005
Gudali	Muturu	Sahiwal	Fujian	0.000334391	0.395±0.010	0.605±0.010
Kapsiki	Muturu	Sahiwal	Fujian	0.677353	0.684±0.011	0.316±0.011
Namchi	Muturu	Sahiwal	Fujian	0.000200225	0.393±0.011	0.607±0.011
NDamaGambia	Muturu	Sahiwal	Fujian	0.421706	0.830±0.006	0.170±0.006
NDamaSenegal	Muturu	Sahiwal	Fujian	0.762396	0.926±0.004	0.074±0.004
NDama	Muturu	Sahiwal	Fujian	0.470746	0.998±0.002	0.002±0.002
RedFulani	Muturu	Sahiwal	Fujian	0.0537981	0.385±0.010	0.615±0.010
WhiteFulani	Muturu	Sahiwal	Fujian	0.0120979	0.405±0.011	0.595±0.011
ZebuGobra	Muturu	Sahiwal	Fujian	0.0540377	0.341±0.006	0.659±0.006
ZebuMaure	Muturu	Sahiwal	Fujian	0.00545317	0.553±0.006	0.447±0.006
Afar	Muturu	Sahiwal	Guangfeng	0.00226483	0.255±0.005	0.745±0.005
Ankole	Muturu	Sahiwal	Guangfeng	8.35627e-09	0.523±0.007	0.477±0.007
Arsi	Muturu	Sahiwal	Guangfeng	2.17592e-08	0.295±0.006	0.705±0.006
Barka	Muturu	Sahiwal	Guangfeng	0.000244429	0.277±0.005	0.723±0.005
Butana	Muturu	Sahiwal	Guangfeng	0.00201639	0.282±0.006	0.718±0.006
EthiopianBoran	Muturu	Sahiwal	Guangfeng	0.000876393	0.261±0.005	0.739±0.005
Fogera	Muturu	Sahiwal	Guangfeng	4.28682e-07	0.298±0.006	0.702±0.006
Goffa	Muturu	Sahiwal	Guangfeng	8.55808e-06	0.306±0.006	0.694±0.006
Horro	Muturu	Sahiwal	Guangfeng	1.93242e-10	0.309±0.006	0.691±0.006
Kenana	Muturu	Sahiwal	Guangfeng	0.000187035	0.287±0.005	0.713±0.005
KenyaBoran	Muturu	Sahiwal	Guangfeng	0.00707645	0.303±0.006	0.697±0.006
Mursi	Muturu	Sahiwal	Guangfeng	1.64462e-10	0.375±0.006	0.625±0.006
Ogaden	Muturu	Sahiwal	Guangfeng	0.000642686	0.266±0.005	0.734±0.005
Sheko	Muturu	Sahiwal	Guangfeng	3.65271e-10	0.475±0.007	0.525±0.007
Baoule	Muturu	Sahiwal	Guangfeng	0.297595	0.914±0.003	0.086±0.003
Djakkore	Muturu	Sahiwal	Guangfeng	0.00217408	0.449±0.006	0.551±0.006
Gourounsi	Muturu	Sahiwal	Guangfeng	0.0012674	0.760±0.006	0.240±0.006
Gudali	Muturu	Sahiwal	Guangfeng	0.0139205	0.396±0.010	0.604±0.010
Kapsiki	Muturu	Sahiwal	Guangfeng	0.141608	0.685±0.011	0.315±0.011
Namchi	Muturu	Sahiwal	Guangfeng	4.29239e-06	0.389±0.011	0.611±0.011
NDamaGambia	Muturu	Sahiwal	Guangfeng	0.0255734	0.832±0.006	0.168±0.006
NDamaSenegal	Muturu	Sahiwal	Guangfeng	0.8588	0.926±0.004	0.074±0.004
NDama	Muturu	Sahiwal	Guangfeng	0.96504	0.997±0.002	0.003±0.002
RedFulani	Muturu	Sahiwal	Guangfeng	0.250958	0.384±0.010	0.616±0.010
WhiteFulani	Muturu	Sahiwal	Guangfeng	0.00253048	0.404±0.011	0.596±0.011
ZebuGobra	Muturu	Sahiwal	Guangfeng	0.0521991	0.340±0.006	0.660±0.006
ZebuMaure	Muturu	Sahiwal	Guangfeng	0.00316118	0.551±0.006	0.449±0.006
Afar	Muturu	Sahiwal	Guanling	0.000329857	0.257±0.005	0.743±0.005
Ankole	Muturu	Sahiwal	Guanling	9.88013e-10	0.532±0.007	0.468±0.007
Arsi	Muturu	Sahiwal	Guanling	1.64968e-10	0.298±0.006	0.702±0.006
Barka	Muturu	Sahiwal	Guanling	0.000158707	0.278±0.005	0.722±0.005
Butana	Muturu	Sahiwal	Guanling	0.000238721	0.285±0.006	0.715±0.006
EthiopianBoran	Muturu	Sahiwal	Guanling	9.79642e-07	0.263±0.005	0.737±0.005
Fogera	Muturu	Sahiwal	Guanling	1.38212e-09	0.301±0.006	0.699±0.006
Goffa	Muturu	Sahiwal	Guanling	4.9375e-08	0.310±0.006	0.690±0.006
Horro	Muturu	Sahiwal	Guanling	1.18483e-11	0.315±0.006	0.685±0.006
Kenana	Muturu	Sahiwal	Guanling	0.000105282	0.288±0.005	0.712±0.005
KenyaBoran	Muturu	Sahiwal	Guanling	6.71258e-05	0.305±0.006	0.695±0.006
Mursi	Muturu	Sahiwal	Guanling	1.33942e-11	0.381±0.007	0.619±0.007
Ogaden	Muturu	Sahiwal	Guanling	2.92085e-08	0.267±0.006	0.733±0.006
Sheko	Muturu	Sahiwal	Guanling	6.15356e-10	0.479±0.007	0.521±0.007
Baoule	Muturu	Sahiwal	Guanling	0.0242287	0.914±0.003	0.086±0.003
Djakkore	Muturu	Sahiwal	Guanling	8.2158e-07	0.452±0.006	0.548±0.006
Gourounsi	Muturu	Sahiwal	Guanling	0.0207653	0.758±0.005	0.242±0.005
Gudali	Muturu	Sahiwal	Guanling	3.41806e-05	0.397±0.011	0.603±0.011
Kapsiki	Muturu	Sahiwal	Guanling	0.00224349	0.685±0.011	0.315±0.011
Namchi	Muturu	Sahiwal	Guanling	0.00134259	0.390±0.011	0.610±0.011
NDamaGambia	Muturu	Sahiwal	Guanling	0.0515627	0.833±0.006	0.167±0.006
NDamaSenegal	Muturu	Sahiwal	Guanling	0.337383	0.925±0.004	0.075±0.004
NDama	Muturu	Sahiwal	Guanling	0.629624	0.996±0.002	0.004±0.002
RedFulani	Muturu	Sahiwal	Guanling	0.00441974	0.386±0.010	0.614±0.010
WhiteFulani	Muturu	Sahiwal	Guanling	7.5539e-05	0.404±0.011	0.596±0.011
ZebuGobra	Muturu	Sahiwal	Guanling	0.00319241	0.342±0.006	0.658±0.006
ZebuMaure	Muturu	Sahiwal	Guanling	0.000205894	0.553±0.006	0.447±0.006
Afar	Muturu	Sahiwal	Jinjiang	0.0062622	0.256±0.005	0.744±0.005
Ankole	Muturu	Sahiwal	Jinjiang	1.05153e-06	0.525±0.007	0.475±0.007
Arsi	Muturu	Sahiwal	Jinjiang	4.06075e-07	0.296±0.005	0.704±0.005
Barka	Muturu	Sahiwal	Jinjiang	0.00082218	0.278±0.005	0.722±0.005
Butana	Muturu	Sahiwal	Jinjiang	0.0170216	0.284±0.006	0.716±0.006
EthiopianBoran	Muturu	Sahiwal	Jinjiang	0.00113044	0.262±0.005	0.738±0.005
Fogera	Muturu	Sahiwal	Jinjiang	6.35895e-07	0.298±0.006	0.702±0.006
Goffa	Muturu	Sahiwal	Jinjiang	1.17723e-05	0.308±0.006	0.692±0.006
Horro	Muturu	Sahiwal	Jinjiang	3.31313e-09	0.312±0.006	0.688±0.006
Kenana	Muturu	Sahiwal	Jinjiang	0.00285334	0.288±0.005	0.712±0.005
KenyaBoran	Muturu	Sahiwal	Jinjiang	0.00147756	0.304±0.006	0.696±0.006
Mursi	Muturu	Sahiwal	Jinjiang	9.48556e-09	0.378±0.006	0.622±0.006
Ogaden	Muturu	Sahiwal	Jinjiang	0.000300247	0.266±0.005	0.734±0.005
Sheko	Muturu	Sahiwal	Jinjiang	8.9455e-08	0.476±0.007	0.524±0.007
Baoule	Muturu	Sahiwal	Jinjiang	0.172076	0.914±0.003	0.086±0.003
Djakkore	Muturu	Sahiwal	Jinjiang	0.015244	0.449±0.006	0.551±0.006
Gourounsi	Muturu	Sahiwal	Jinjiang	0.0177032	0.759±0.005	0.241±0.005
Gudali	Muturu	Sahiwal	Jinjiang	0.0258942	0.396±0.010	0.604±0.010
Kapsiki	Muturu	Sahiwal	Jinjiang	0.122256	0.685±0.011	0.315±0.011
Namchi	Muturu	Sahiwal	Jinjiang	0.000349968	0.389±0.011	0.611±0.011
NDamaGambia	Muturu	Sahiwal	Jinjiang	0.0429328	0.831±0.006	0.169±0.006
NDamaSenegal	Muturu	Sahiwal	Jinjiang	0.900748	0.926±0.004	0.074±0.004
NDama	Muturu	Sahiwal	Jinjiang	0.973909	0.997±0.002	0.003±0.002
RedFulani	Muturu	Sahiwal	Jinjiang	0.212619	0.384±0.010	0.616±0.010
WhiteFulani	Muturu	Sahiwal	Jinjiang	0.00200057	0.404±0.011	0.596±0.011
ZebuGobra	Muturu	Sahiwal	Jinjiang	0.108055	0.341±0.006	0.659±0.006
ZebuMaure	Muturu	Sahiwal	Jinjiang	0.107143	0.552±0.006	0.448±0.006
Afar	Muturu	Sahiwal	Leiqiong	0.00201578	0.256±0.005	0.744±0.005
Ankole	Muturu	Sahiwal	Leiqiong	5.3619e-09	0.521±0.007	0.479±0.007
Arsi	Muturu	Sahiwal	Leiqiong	1.88876e-08	0.294±0.005	0.706±0.005
Barka	Muturu	Sahiwal	Leiqiong	0.00012209	0.277±0.005	0.723±0.005
Butana	Muturu	Sahiwal	Leiqiong	0.0277705	0.282±0.006	0.718±0.006
EthiopianBoran	Muturu	Sahiwal	Leiqiong	0.000252492	0.261±0.005	0.739±0.005
Fogera	Muturu	Sahiwal	Leiqiong	1.01295e-07	0.297±0.006	0.703±0.006
Goffa	Muturu	Sahiwal	Leiqiong	8.58672e-06	0.307±0.006	0.693±0.006
Horro	Muturu	Sahiwal	Leiqiong	4.89756e-11	0.309±0.006	0.691±0.006
Kenana	Muturu	Sahiwal	Leiqiong	0.00213596	0.287±0.005	0.713±0.005
KenyaBoran	Muturu	Sahiwal	Leiqiong	0.00163877	0.303±0.006	0.697±0.006
Mursi	Muturu	Sahiwal	Leiqiong	4.19391e-11	0.375±0.006	0.625±0.006
Ogaden	Muturu	Sahiwal	Leiqiong	8.1039e-05	0.265±0.005	0.735±0.005
Sheko	Muturu	Sahiwal	Leiqiong	2.49086e-10	0.474±0.007	0.526±0.007
Baoule	Muturu	Sahiwal	Leiqiong	0.149525	0.914±0.003	0.086±0.003
Djakkore	Muturu	Sahiwal	Leiqiong	0.0219008	0.449±0.006	0.551±0.006
Gourounsi	Muturu	Sahiwal	Leiqiong	0.00525089	0.758±0.005	0.242±0.005
Gudali	Muturu	Sahiwal	Leiqiong	0.00557268	0.395±0.010	0.605±0.010
Kapsiki	Muturu	Sahiwal	Leiqiong	0.0480212	0.685±0.011	0.315±0.011
Namchi	Muturu	Sahiwal	Leiqiong	4.29551e-05	0.388±0.011	0.612±0.011
NDamaGambia	Muturu	Sahiwal	Leiqiong	0.0264689	0.831±0.006	0.169±0.006
NDamaSenegal	Muturu	Sahiwal	Leiqiong	0.900967	0.926±0.004	0.074±0.004
NDama	Muturu	Sahiwal	Leiqiong	0.735926	0.998±0.002	0.002±0.002
RedFulani	Muturu	Sahiwal	Leiqiong	0.459294	0.384±0.010	0.616±0.010
WhiteFulani	Muturu	Sahiwal	Leiqiong	0.000869065	0.403±0.011	0.597±0.011
ZebuGobra	Muturu	Sahiwal	Leiqiong	0.0568136	0.340±0.006	0.660±0.006
ZebuMaure	Muturu	Sahiwal	Leiqiong	0.0753295	0.553±0.006	0.447±0.006
Afar	Muturu	Sahiwal	Liping	0.00789027	0.257±0.005	0.743±0.005
Ankole	Muturu	Sahiwal	Liping	1.53121e-09	0.523±0.007	0.477±0.007
Arsi	Muturu	Sahiwal	Liping	6.95621e-08	0.294±0.005	0.706±0.005
Barka	Muturu	Sahiwal	Liping	0.00480666	0.278±0.005	0.722±0.005
Butana	Muturu	Sahiwal	Liping	0.134423	0.283±0.005	0.717±0.005
EthiopianBoran	Muturu	Sahiwal	Liping	0.00872198	0.263±0.005	0.737±0.005
Fogera	Muturu	Sahiwal	Liping	1.11702e-05	0.299±0.006	0.701±0.006
Goffa	Muturu	Sahiwal	Liping	3.09467e-05	0.308±0.006	0.692±0.006
Horro	Muturu	Sahiwal	Liping	2.07405e-07	0.311±0.006	0.689±0.006
Kenana	Muturu	Sahiwal	Liping	0.016998	0.288±0.005	0.712±0.005
KenyaBoran	Muturu	Sahiwal	Liping	0.00203333	0.303±0.006	0.697±0.006
Mursi	Muturu	Sahiwal	Liping	5.47977e-07	0.377±0.006	0.623±0.006
Ogaden	Muturu	Sahiwal	Liping	0.00114318	0.266±0.005	0.734±0.005
Sheko	Muturu	Sahiwal	Liping	1.91336e-06	0.474±0.007	0.526±0.007
Baoule	Muturu	Sahiwal	Liping	0.341884	0.914±0.003	0.086±0.003
Djakkore	Muturu	Sahiwal	Liping	0.00561396	0.449±0.006	0.551±0.006
Gourounsi	Muturu	Sahiwal	Liping	0.00513593	0.759±0.005	0.241±0.005
Gudali	Muturu	Sahiwal	Liping	0.00246592	0.392±0.010	0.608±0.010
Kapsiki	Muturu	Sahiwal	Liping	0.470905	0.685±0.011	0.315±0.011
Namchi	Muturu	Sahiwal	Liping	0.000274313	0.389±0.011	0.611±0.011
NDamaGambia	Muturu	Sahiwal	Liping	0.0618507	0.831±0.006	0.169±0.006
NDamaSenegal	Muturu	Sahiwal	Liping	0.777317	0.926±0.004	0.074±0.004
NDama	Muturu	Sahiwal	Liping	0.612847	0.998±0.002	0.002±0.002
RedFulani	Muturu	Sahiwal	Liping	0.128024	0.384±0.010	0.616±0.010
WhiteFulani	Muturu	Sahiwal	Liping	0.0192343	0.403±0.011	0.597±0.011
ZebuGobra	Muturu	Sahiwal	Liping	0.182901	0.341±0.006	0.659±0.006
ZebuMaure	Muturu	Sahiwal	Liping	0.140215	0.552±0.006	0.448±0.006
Afar	Muturu	Sahiwal	MangshiZebu	2.31503e-06	0.253±0.005	0.747±0.005
Ankole	Muturu	Sahiwal	MangshiZebu	8.17325e-16	0.523±0.008	0.477±0.008
Arsi	Muturu	Sahiwal	MangshiZebu	4.26337e-13	0.290±0.006	0.710±0.006
Barka	Muturu	Sahiwal	MangshiZebu	4.82069e-07	0.272±0.005	0.728±0.005
Butana	Muturu	Sahiwal	MangshiZebu	7.86047e-06	0.278±0.006	0.722±0.006
EthiopianBoran	Muturu	Sahiwal	MangshiZebu	1.34169e-06	0.258±0.005	0.742±0.005
Fogera	Muturu	Sahiwal	MangshiZebu	3.63272e-13	0.291±0.006	0.709±0.006
Goffa	Muturu	Sahiwal	MangshiZebu	7.14906e-10	0.302±0.006	0.698±0.006
Horro	Muturu	Sahiwal	MangshiZebu	3.32326e-12	0.305±0.006	0.695±0.006
Kenana	Muturu	Sahiwal	MangshiZebu	1.8875e-07	0.282±0.005	0.718±0.005
KenyaBoran	Muturu	Sahiwal	MangshiZebu	6.34059e-05	0.302±0.006	0.698±0.006
Mursi	Muturu	Sahiwal	MangshiZebu	1.79916e-15	0.372±0.007	0.628±0.007
Ogaden	Muturu	Sahiwal	MangshiZebu	2.36685e-06	0.261±0.005	0.739±0.005
Sheko	Muturu	Sahiwal	MangshiZebu	5.55431e-15	0.471±0.008	0.529±0.008
Baoule	Muturu	Sahiwal	MangshiZebu	0.149507	0.914±0.003	0.086±0.003
Djakkore	Muturu	Sahiwal	MangshiZebu	6.70444e-05	0.447±0.006	0.553±0.006
Gourounsi	Muturu	Sahiwal	MangshiZebu	0.00379404	0.759±0.005	0.241±0.005
Gudali	Muturu	Sahiwal	MangshiZebu	6.68201e-05	0.393±0.011	0.607±0.011
Kapsiki	Muturu	Sahiwal	MangshiZebu	0.0203826	0.684±0.011	0.316±0.011
Namchi	Muturu	Sahiwal	MangshiZebu	2.93976e-06	0.388±0.011	0.612±0.011
NDamaGambia	Muturu	Sahiwal	MangshiZebu	0.0109222	0.832±0.006	0.168±0.006
NDamaSenegal	Muturu	Sahiwal	MangshiZebu	0.920522	0.926±0.004	0.074±0.004
NDama	Muturu	Sahiwal	MangshiZebu	0.594689	0.999±0.002	0.001±0.002
RedFulani	Muturu	Sahiwal	MangshiZebu	0.0116542	0.385±0.010	0.615±0.010
WhiteFulani	Muturu	Sahiwal	MangshiZebu	4.97337e-06	0.400±0.011	0.600±0.011
ZebuGobra	Muturu	Sahiwal	MangshiZebu	0.00185837	0.338±0.006	0.662±0.006
ZebuMaure	Muturu	Sahiwal	MangshiZebu	0.000659397	0.551±0.006	0.449±0.006
Afar	Muturu	Sahiwal	Wannan	0.00185177	0.256±0.005	0.744±0.005
Ankole	Muturu	Sahiwal	Wannan	6.96927e-08	0.523±0.007	0.477±0.007
Arsi	Muturu	Sahiwal	Wannan	2.32349e-07	0.295±0.005	0.705±0.005
Barka	Muturu	Sahiwal	Wannan	3.5642e-05	0.278±0.005	0.722±0.005
Butana	Muturu	Sahiwal	Wannan	0.00985122	0.283±0.006	0.717±0.006
EthiopianBoran	Muturu	Sahiwal	Wannan	0.000487367	0.263±0.005	0.737±0.005
Fogera	Muturu	Sahiwal	Wannan	8.47487e-07	0.299±0.006	0.701±0.006
Goffa	Muturu	Sahiwal	Wannan	0.000101269	0.308±0.006	0.692±0.006
Horro	Muturu	Sahiwal	Wannan	4.95251e-08	0.311±0.006	0.689±0.006
Kenana	Muturu	Sahiwal	Wannan	0.000950045	0.289±0.005	0.711±0.005
KenyaBoran	Muturu	Sahiwal	Wannan	9.85354e-05	0.304±0.006	0.696±0.006
Mursi	Muturu	Sahiwal	Wannan	3.66671e-10	0.377±0.006	0.623±0.006
Ogaden	Muturu	Sahiwal	Wannan	0.00183653	0.268±0.005	0.732±0.005
Sheko	Muturu	Sahiwal	Wannan	1.10239e-09	0.475±0.007	0.525±0.007
Baoule	Muturu	Sahiwal	Wannan	0.285452	0.914±0.003	0.086±0.003
Djakkore	Muturu	Sahiwal	Wannan	0.00635349	0.450±0.006	0.550±0.006
Gourounsi	Muturu	Sahiwal	Wannan	0.00530816	0.760±0.006	0.240±0.006
Gudali	Muturu	Sahiwal	Wannan	0.00796455	0.396±0.010	0.604±0.010
Kapsiki	Muturu	Sahiwal	Wannan	0.379422	0.684±0.011	0.316±0.011
Namchi	Muturu	Sahiwal	Wannan	3.93612e-05	0.389±0.011	0.611±0.011
NDamaGambia	Muturu	Sahiwal	Wannan	0.0236208	0.832±0.006	0.168±0.006
NDamaSenegal	Muturu	Sahiwal	Wannan	0.910891	0.926±0.004	0.074±0.004
NDama	Muturu	Sahiwal	Wannan	0.839139	0.998±0.002	0.002±0.002
RedFulani	Muturu	Sahiwal	Wannan	0.0628575	0.384±0.010	0.616±0.010
WhiteFulani	Muturu	Sahiwal	Wannan	0.00126314	0.404±0.011	0.596±0.011
ZebuGobra	Muturu	Sahiwal	Wannan	0.0383184	0.341±0.006	0.659±0.006
ZebuMaure	Muturu	Sahiwal	Wannan	0.0086675	0.553±0.006	0.447±0.006
Afar	Muturu	Sahiwal	Wenshan	0.000225887	0.255±0.005	0.745±0.005
Ankole	Muturu	Sahiwal	Wenshan	1.64823e-13	0.522±0.008	0.478±0.008
Arsi	Muturu	Sahiwal	Wenshan	1.32754e-11	0.294±0.006	0.706±0.006
Barka	Muturu	Sahiwal	Wenshan	4.99673e-06	0.276±0.005	0.724±0.005
Butana	Muturu	Sahiwal	Wenshan	0.000456914	0.282±0.006	0.718±0.006
EthiopianBoran	Muturu	Sahiwal	Wenshan	3.9049e-05	0.261±0.005	0.739±0.005
Fogera	Muturu	Sahiwal	Wenshan	2.95678e-10	0.298±0.006	0.702±0.006
Goffa	Muturu	Sahiwal	Wenshan	2.514e-08	0.308±0.006	0.692±0.006
Horro	Muturu	Sahiwal	Wenshan	4.30998e-12	0.311±0.006	0.689±0.006
Kenana	Muturu	Sahiwal	Wenshan	6.21323e-06	0.287±0.005	0.713±0.005
KenyaBoran	Muturu	Sahiwal	Wenshan	4.17411e-05	0.302±0.006	0.698±0.006
Mursi	Muturu	Sahiwal	Wenshan	4.99878e-14	0.378±0.007	0.622±0.007
Ogaden	Muturu	Sahiwal	Wenshan	1.65088e-06	0.265±0.006	0.735±0.006
Sheko	Muturu	Sahiwal	Wenshan	1.48577e-12	0.477±0.008	0.523±0.008
Baoule	Muturu	Sahiwal	Wenshan	0.115759	0.914±0.003	0.086±0.003
Djakkore	Muturu	Sahiwal	Wenshan	0.00015344	0.450±0.006	0.550±0.006
Gourounsi	Muturu	Sahiwal	Wenshan	0.00728183	0.759±0.005	0.241±0.005
Gudali	Muturu	Sahiwal	Wenshan	4.54183e-07	0.397±0.011	0.603±0.011
Kapsiki	Muturu	Sahiwal	Wenshan	0.0148929	0.686±0.011	0.314±0.011
Namchi	Muturu	Sahiwal	Wenshan	0.00058511	0.391±0.011	0.609±0.011
NDamaGambia	Muturu	Sahiwal	Wenshan	0.00723916	0.833±0.006	0.167±0.006
NDamaSenegal	Muturu	Sahiwal	Wenshan	0.922082	0.926±0.004	0.074±0.004
NDama	Muturu	Sahiwal	Wenshan	0.972133	0.997±0.002	0.003±0.002
RedFulani	Muturu	Sahiwal	Wenshan	0.0205537	0.384±0.010	0.616±0.010
WhiteFulani	Muturu	Sahiwal	Wenshan	1.60927e-05	0.404±0.011	0.596±0.011
ZebuGobra	Muturu	Sahiwal	Wenshan	0.000868005	0.339±0.006	0.661±0.006
ZebuMaure	Muturu	Sahiwal	Wenshan	0.000726101	0.553±0.006	0.447±0.006

## Sheet: TableS8
Table S8. GLOBETROTTER source decomposition results of African cattle. In this analysis, we utilized the one-date mode of GLOBETROTTER, employing worldwide cattle as reference populations (refer to table S1), to estimate the proportions of Southeast Asian indicine admixture present in each African breed. The decomposed sources were then aggregated based on the five defined groups, representing th…
Breed	Group	Source	Proportion	Eurasian Taurine	African Taurine	American Asian Indicine	Southeast Asian Indicine	Hybrid
Afar	EastAfrica	Source1	0.25	0.172375	0.422199	0.154869	0.0236004	0.226956
Afar	EastAfrica	Source2	0.75	0	0.101844	0.807871	0.0616454	0.0286395
Ankole	EastAfrica	Source1	0.46	0.156093	0.434843	0.0751519	0.017749	0.316163
Ankole	EastAfrica	Source2	0.54	0.0703575	0.184766	0.698868	0	0.0460094
Arsi	EastAfrica	Source1	0.28	0.13891	0.4816	0	0.0226715	0.356818
Arsi	EastAfrica	Source2	0.72	0	0.0914346	0.849613	0.0589526	0
Barka	EastAfrica	Source1	0.31	0.113846	0.436923	0.127583	0	0.321648
Barka	EastAfrica	Source2	0.69	0	0.091589	0.865401	0.0430095	0
Butana	EastAfrica	Source1	0.33	0.0743594	0.381221	0.255827	0	0.288593
Butana	EastAfrica	Source2	0.67	0	0.12347	0.815124	0.0614057	0
EthiopianBoran	EastAfrica	Source1	0.32	0.12559	0.388843	0.177831	0.0338316	0.273904
EthiopianBoran	EastAfrica	Source2	0.68	0	0.0863299	0.86429	0.0493801	0
Fogera	EastAfrica	Source1	0.28	0.158974	0.469401	0.0122808	0.0320456	0.327299
Fogera	EastAfrica	Source2	0.72	0	0.110347	0.823026	0.066627	0
Goffa	EastAfrica	Source1	0.32	0.158702	0.453003	0.0367532	0.0401772	0.311365
Goffa	EastAfrica	Source2	0.68	0	0.0897017	0.840779	0.069519	0
Horro	EastAfrica	Source1	0.43	0.110801	0.366147	0.279984	0	0.243067
Horro	EastAfrica	Source2	0.57	0	0.0870202	0.800296	0.112684	0
Kenana	EastAfrica	Source1	0.32	0.103312	0.367377	0.232289	0	0.297023
Kenana	EastAfrica	Source2	0.68	0	0.138002	0.770193	0.0799069	0.0118981
KenyaBoran	EastAfrica	Source1	0.4	0.158574	0.198581	0.355714	0.0204598	0.266671
KenyaBoran	EastAfrica	Source2	0.6	0.0135528	0.121747	0.762648	0.0770317	0.0250211
Mursi	EastAfrica	Source1	0.36	0.143924	0.443462	0.089421	0.0584729	0.26472
Mursi	EastAfrica	Source2	0.64	0.0215257	0.125389	0.785409	0.0474029	0.0202734
Ogaden	EastAfrica	Source1	0.31	0.122783	0.379028	0.141357	0.0146248	0.342207
Ogaden	EastAfrica	Source2	0.69	0	0.0805326	0.831353	0.0881144	0
Sheko	EastAfrica	Source1	0.38	0.181578	0.545672	0	0	0.27275
Sheko	EastAfrica	Source2	0.62	0.0186242	0.164117	0.735302	0.0555163	0.0264411
Baoule	WestAfrica	Source1	0.09	0.170006	0.279398	0.393093	0.0839088	0.0344026
Baoule	WestAfrica	Source2	0.91	0.10606	0.882337	0.0116032	0	0
Djakkore	WestAfrica	Source1	0.35	0.0168232	0.0983536	0.884823	0	0
Djakkore	WestAfrica	Source2	0.65	0	0.637725	0.298251	0	0.0640234
Gourounsi	WestAfrica	Source1	0.28	0.0162303	0.345633	0.638137	0	0
Gourounsi	WestAfrica	Source2	0.72	0.0609286	0.82511	0	0	0.113961
Gudali	WestAfrica	Source1	0.29	0.28162	0.479261	0.181408	0	0.0577103
Gudali	WestAfrica	Source2	0.71	0	0.240456	0.71058	0	0.0489646
Kapsiki	WestAfrica	Source1	0.35	0	0.172566	0.747307	0	0.080127
Kapsiki	WestAfrica	Source2	0.65	0.144355	0.787024	0	0	0.0686219
Namchi	WestAfrica	Source1	0.32	0.107069	0.733347	0.0312793	0	0.128304
Namchi	WestAfrica	Source2	0.68	0	0.136206	0.774639	0.0245706	0.0645852
NDamaGambia	WestAfrica	Source1	0.12	0.103459	0.113574	0.646413	0.074046	0.0329519
NDamaGambia	WestAfrica	Source2	0.88	0.0986992	0.816773	0	0.032077	0.052451
NDamaSenegal	WestAfrica	Source1	0.1	0.10966	0.022694	0.867646	0	0
NDamaSenegal	WestAfrica	Source2	0.9	0.305848	0.627381	0	0	0.066771
RedFulani	WestAfrica	Source1	0.4	0.060389	0.649064	0.0872216	0	0.203326
RedFulani	WestAfrica	Source2	0.6	0	0.106122	0.824308	0.0453591	0.024211
WhiteFulani	WestAfrica	Source1	0.42	0.0673355	0.767292	0.0193848	0	0.145988
WhiteFulani	WestAfrica	Source2	0.58	0	0.0482696	0.911352	0	0.0403785
ZebuGobra	WestAfrica	Source1	0.39	0	0.0419076	0.958092	0	0
ZebuGobra	WestAfrica	Source2	0.61	0.0285842	0.523523	0.424766	0	0.023126
ZebuMaure	WestAfrica	Source1	0.49	0	0.295182	0.704818	0	0
ZebuMaure	WestAfrica	Source2	0.51	0.0300305	0.825996	0.0207719	0.0246992	0.0985021

## Sheet: TableS9
Table S9. Genetic Affinity of SNPs in Windows Deviating from Model I in African Cattle. We measured the f2-statistics between African cattle breeds and outgroup species, including Jian, to assess deviations from Model I (Muturu + Sahiwal). In East and West Africa, we selected two cattle breeds with significant sample sizes: Butana (East, n=20), Kenana (East, n=13), Baoule (West, n=7), and NDamaGa…
target	outgroup	f4	SE	Z	window
Baoule	AmericanBison	-4.03151e-05	2.96671e-05	-1.35892	Genome-wide
Baoule	AmericanBison	-0.000668944	0.000907212	-0.737363	1K window
Baoule	AmericanBison	0.000181298	0.000865052	0.20958	10K window
Baoule	AmericanBison	0.000543683	0.000782427	0.694868	50K window
Baoule	BangladeshGayal	1.21662e-05	3.76926e-05	0.322776	Genome-wide
Baoule	BangladeshGayal	0.000643826	0.000884112	0.728218	1K window
Baoule	BangladeshGayal	0.000653815	0.000855906	0.763886	10K window
Baoule	BangladeshGayal	0.000126647	0.000763994	0.165769	50K window
Baoule	Banteng	2.01327e-06	2.74454e-05	0.0733554	Genome-wide
Baoule	Banteng	-3.02205e-05	0.000899952	-0.0335802	1K window
Baoule	Banteng	0.000510185	0.00086085	0.592653	10K window
Baoule	Banteng	0.000268863	0.000777974	0.345594	50K window
Baoule	ChineseGayal	1.3539e-05	4.68126e-05	0.289218	Genome-wide
Baoule	ChineseGayal	0.000360823	0.00095752	0.376831	1K window
Baoule	ChineseGayal	0.00153819	0.000896639	1.71551	10K window
Baoule	ChineseGayal	0.000481002	0.000847484	0.567565	50K window
Baoule	DomesticYak	-3.43897e-05	2.72104e-05	-1.26384	Genome-wide
Baoule	DomesticYak	-0.00138997	0.000896249	-1.55088	1K window
Baoule	DomesticYak	-0.00089085	0.000902441	-0.987156	10K window
Baoule	DomesticYak	-0.000286113	0.000801749	-0.356861	50K window
Baoule	EuropeanBison	-4.50101e-05	2.5799e-05	-1.74464	Genome-wide
Baoule	EuropeanBison	-0.000667518	0.00090789	-0.735241	1K window
Baoule	EuropeanBison	-0.00023138	0.000869129	-0.266221	10K window
Baoule	EuropeanBison	0.00026029	0.000776283	0.335303	50K window
Baoule	Gaur	-4.81101e-06	2.81625e-05	-0.17083	Genome-wide
Baoule	Gaur	-0.000292074	0.000930695	-0.313824	1K window
Baoule	Gaur	0.000874579	0.000926943	0.943509	10K window
Baoule	Gaur	0.000142445	0.000833961	0.170805	50K window
Baoule	IndianGayal	-9.91727e-06	2.97529e-05	-0.333321	Genome-wide
Baoule	IndianGayal	-0.00072584	0.000927838	-0.782291	1K window
Baoule	IndianGayal	-0.000294484	0.000875185	-0.336482	10K window
Baoule	IndianGayal	-0.000999313	0.000811844	-1.23092	50K window
Baoule	Jian	0.00011083	0.000103413	1.07172	Genome-wide
Baoule	Jian	0.00802986	0.00134615	5.96505	1K window
Baoule	Jian	0.00666169	0.00136226	4.89019	10K window
Baoule	Jian	0.00414399	0.00136298	3.04038	50K window
Butana	AmericanBison	-5.88592e-05	5.83388e-05	-1.00892	Genome-wide
Butana	AmericanBison	0.00146686	0.00109047	1.34517	1K window
Butana	AmericanBison	0.000407637	0.00107738	0.37836	10K window
Butana	AmericanBison	0.000415475	0.000948629	0.437974	50K window
Butana	BangladeshGayal	7.66664e-05	7.63455e-05	1.0042	Genome-wide
Butana	BangladeshGayal	0.00338308	0.00108606	3.11501	1K window
Butana	BangladeshGayal	0.00173911	0.00107637	1.61571	10K window
Butana	BangladeshGayal	0.000186593	0.00104274	0.178944	50K window
Butana	Banteng	-2.2925e-05	5.20866e-05	-0.440133	Genome-wide
Butana	Banteng	0.00145911	0.00110014	1.3263	1K window
Butana	Banteng	-0.000269948	0.00115478	-0.233765	10K window
Butana	Banteng	-0.000710775	0.00101678	-0.699043	50K window
Butana	ChineseGayal	5.03753e-05	9.87389e-05	0.510187	Genome-wide
Butana	ChineseGayal	0.00342707	0.00119605	2.86532	1K window
Butana	ChineseGayal	0.00180577	0.00117823	1.53262	10K window
Butana	ChineseGayal	0.000919732	0.00118857	0.773812	50K window
Butana	DomesticYak	-5.17696e-05	4.77737e-05	-1.08364	Genome-wide
Butana	DomesticYak	0.000908912	0.001046	0.868936	1K window
Butana	DomesticYak	-1.91882e-05	0.00107567	-0.0178384	10K window
Butana	DomesticYak	-0.00038045	0.000917293	-0.414753	50K window
Butana	EuropeanBison	-5.76816e-05	4.5396e-05	-1.27063	Genome-wide
Butana	EuropeanBison	0.000927823	0.00106234	0.873375	1K window
Butana	EuropeanBison	0.00031187	0.00105414	0.295853	10K window
Butana	EuropeanBison	-9.11333e-05	0.000918614	-0.0992074	50K window
Butana	Gaur	-4.01809e-05	5.06933e-05	-0.792628	Genome-wide
Butana	Gaur	0.0020367	0.00111217	1.83128	1K window
Butana	Gaur	0.000987584	0.00112859	0.875056	10K window
Butana	Gaur	-0.000139586	0.000987987	-0.141283	50K window
Butana	IndianGayal	-3.99245e-05	5.71239e-05	-0.69891	Genome-wide
Butana	IndianGayal	0.00223198	0.00112296	1.98759	1K window
Butana	IndianGayal	0.000796133	0.00111354	0.714954	10K window
Butana	IndianGayal	-0.00081672	0.00106464	-0.767136	50K window
Butana	Jian	0.000390104	0.000246452	1.58288	Genome-wide
Butana	Jian	0.00829478	0.00208186	3.9843	1K window
Butana	Jian	0.00464927	0.00195844	2.37396	10K window
Butana	Jian	0.00207514	0.00206438	1.00521	50K window
Kenana	AmericanBison	-3.83862e-05	5.92412e-05	-0.647965	Genome-wide
Kenana	AmericanBison	-0.000155479	0.00100809	-0.154232	1K window
Kenana	AmericanBison	-0.00025736	0.00101034	-0.254726	10K window
Kenana	AmericanBison	0.000477516	0.000896402	0.532702	50K window
Kenana	BangladeshGayal	8.67693e-05	7.46972e-05	1.16161	Genome-wide
Kenana	BangladeshGayal	0.00290238	0.0010016	2.89774	1K window
Kenana	BangladeshGayal	0.0015543	0.000947643	1.64018	10K window
Kenana	BangladeshGayal	0.000882209	0.000986447	0.89433	50K window
Kenana	Banteng	-2.99597e-05	5.08803e-05	-0.588828	Genome-wide
Kenana	Banteng	0.00120853	0.00106633	1.13335	1K window
Kenana	Banteng	0.000563285	0.00106957	0.526645	10K window
Kenana	Banteng	0.000640876	0.000959585	0.667867	50K window
Kenana	ChineseGayal	3.28711e-05	9.78522e-05	0.335926	Genome-wide
Kenana	ChineseGayal	0.0025623	0.00110676	2.31514	1K window
Kenana	ChineseGayal	0.00137411	0.00105125	1.30712	10K window
Kenana	ChineseGayal	0.00123266	0.0011137	1.10681	50K window
Kenana	DomesticYak	-5.18879e-05	4.6472e-05	-1.11654	Genome-wide
Kenana	DomesticYak	-0.00104674	0.00104644	-1.00028	1K window
Kenana	DomesticYak	-0.00115292	0.00102529	-1.12448	10K window
Kenana	DomesticYak	-0.000362399	0.000880213	-0.411717	50K window
Kenana	EuropeanBison	-7.03621e-05	4.3312e-05	-1.62454	Genome-wide
Kenana	EuropeanBison	-0.000814417	0.000961424	-0.847095	1K window
Kenana	EuropeanBison	-0.000470854	0.000980989	-0.479978	10K window
Kenana	EuropeanBison	2.21725e-05	0.000869762	0.0254926	50K window
Kenana	Gaur	-4.22385e-05	5.01006e-05	-0.843074	Genome-wide
Kenana	Gaur	0.00118297	0.00104641	1.1305	1K window
Kenana	Gaur	0.000998998	0.00101168	0.987466	10K window
Kenana	Gaur	0.00189584	0.000950584	1.99439	50K window
Kenana	IndianGayal	-2.94208e-05	5.55264e-05	-0.529853	Genome-wide
Kenana	IndianGayal	0.00137528	0.00102664	1.33959	1K window
Kenana	IndianGayal	0.000782531	0.00101246	0.772897	10K window
Kenana	IndianGayal	0.000979001	0.00101364	0.965825	50K window
Kenana	Jian	0.000461138	0.000244478	1.88621	Genome-wide
Kenana	Jian	0.0120922	0.0020063	6.02712	1K window
Kenana	Jian	0.0091381	0.0018111	5.04561	10K window
Kenana	Jian	0.00665781	0.00203191	3.27663	50K window
NDamaGambia	AmericanBison	-2.80639e-05	4.57155e-05	-0.61388	Genome-wide
NDamaGambia	AmericanBison	-0.000513167	0.00110215	-0.465606	1K window
NDamaGambia	AmericanBison	0.000751602	0.00113076	0.664685	10K window
NDamaGambia	AmericanBison	-0.00107528	0.000989541	-1.08664	50K window
NDamaGambia	BangladeshGayal	5.81546e-05	6.75426e-05	0.861007	Genome-wide
NDamaGambia	BangladeshGayal	0.00179792	0.00107163	1.67774	1K window
NDamaGambia	BangladeshGayal	0.00209003	0.00108879	1.91958	10K window
NDamaGambia	BangladeshGayal	0.00177873	0.000993354	1.79063	50K window
NDamaGambia	Banteng	1.37875e-05	4.07738e-05	0.338145	Genome-wide
NDamaGambia	Banteng	0.000618329	0.0010461	0.591078	1K window
NDamaGambia	Banteng	0.00148299	0.00111563	1.32929	10K window
NDamaGambia	Banteng	0.000189388	0.00101961	0.185746	50K window
NDamaGambia	ChineseGayal	5.03643e-05	8.5065e-05	0.592068	Genome-wide
NDamaGambia	ChineseGayal	0.0024505	0.00121184	2.02213	1K window
NDamaGambia	ChineseGayal	0.00264541	0.00116014	2.28025	10K window
NDamaGambia	ChineseGayal	0.00274745	0.00109522	2.5086	50K window
NDamaGambia	DomesticYak	-6.01595e-05	3.8155e-05	-1.57671	Genome-wide
NDamaGambia	DomesticYak	-0.00132844	0.00103354	-1.28532	1K window
NDamaGambia	DomesticYak	-0.000816926	0.00104422	-0.782328	10K window
NDamaGambia	DomesticYak	-0.00103058	0.000940001	-1.09636	50K window
NDamaGambia	EuropeanBison	-3.85404e-05	3.55266e-05	-1.08483	Genome-wide
NDamaGambia	EuropeanBison	-0.000611524	0.00105511	-0.579585	1K window
NDamaGambia	EuropeanBison	5.11776e-05	0.00106003	0.0482795	10K window
NDamaGambia	EuropeanBison	-0.00135356	0.000926995	-1.46016	50K window
NDamaGambia	Gaur	-9.12687e-06	4.3417e-05	-0.210214	Genome-wide
NDamaGambia	Gaur	0.000672689	0.00107328	0.626761	1K window
NDamaGambia	Gaur	0.00143193	0.0010619	1.34846	10K window
NDamaGambia	Gaur	0.000833251	0.000947715	0.879221	50K window
NDamaGambia	IndianGayal	7.67758e-06	4.82312e-05	0.159183	Genome-wide
NDamaGambia	IndianGayal	0.000461688	0.00106528	0.433396	1K window
NDamaGambia	IndianGayal	0.00101479	0.00111973	0.906283	10K window
NDamaGambia	IndianGayal	0.000590232	0.000963817	0.612391	50K window
NDamaGambia	Jian	0.000242613	0.000199835	1.21406	Genome-wide
NDamaGambia	Jian	0.00588675	0.00179494	3.27963	1K window
NDamaGambia	Jian	0.00534677	0.00178413	2.99686	10K window
NDamaGambia	Jian	0.00608285	0.00185199	3.2845	50K window

## Sheet: TableS10
Table S10. QpAdm modelling of African cattle replacing Sahiwal with South Indian breeds. We used a base set of four reference populations: African Buffalo, British aurochs, Balkans_Neolithic, Shimao_High. We added Jian to the reference population, subsequently. Muturu was used as a source of African taurine, while South Indian breeds (Kangayam + Vechur) were used as a source of indicine. Coeff1 a…
			Reference = base			Reference = base + Jian
Target	Source1	Source2	Pval	Coeff1	Coeff2	Pval	Coeff1	Coeff2
Afar	Muturu	South Indian breeds	0.417721	0.262±0.006	0.738±0.006	3.94398e-05	0.258±0.006	0.742±0.006
Ankole	Muturu	South Indian breeds	0.930512	0.526±0.007	0.474±0.007	2.34851e-10	0.523±0.008	0.477±0.008
Arsi	Muturu	South Indian breeds	0.698882	0.301±0.006	0.699±0.006	2.99238e-08	0.296±0.006	0.704±0.006
Barka	Muturu	South Indian breeds	0.150302	0.283±0.006	0.717±0.006	2.37712e-06	0.279±0.006	0.721±0.006
Butana	Muturu	South Indian breeds	0.304324	0.289±0.006	0.711±0.006	0.00148226	0.285±0.006	0.715±0.006
EthiopianBoran	Muturu	South Indian breeds	0.469269	0.269±0.006	0.731±0.006	9.23264e-05	0.265±0.006	0.735±0.006
Fogera	Muturu	South Indian breeds	0.318208	0.305±0.006	0.695±0.006	6.23246e-10	0.300±0.007	0.700±0.007
Goffa	Muturu	South Indian breeds	0.208778	0.314±0.006	0.686±0.006	6.49306e-06	0.310±0.006	0.690±0.006
Horro	Muturu	South Indian breeds	0.189339	0.318±0.006	0.682±0.006	8.02754e-10	0.312±0.007	0.688±0.007
Kenana	Muturu	South Indian breeds	0.263583	0.293±0.006	0.707±0.006	8.66825e-05	0.288±0.006	0.712±0.006
KenyaBoran	Muturu	South Indian breeds	0.977912	0.309±0.007	0.691±0.007	0.000577534	0.305±0.007	0.695±0.007
Mursi	Muturu	South Indian breeds	0.141634	0.383±0.006	0.617±0.006	1.15728e-12	0.379±0.007	0.621±0.007
Ogaden	Muturu	South Indian breeds	0.139242	0.272±0.006	0.728±0.006	6.66006e-06	0.269±0.006	0.731±0.006
Sheko	Muturu	South Indian breeds	0.660574	0.475±0.007	0.525±0.007	1.58872e-12	0.475±0.008	0.525±0.008
Baoule	Muturu	South Indian breeds	0.995116	0.916±0.003	0.084±0.003	0.228428	0.915±0.003	0.085±0.003
Djakkore	Muturu	South Indian breeds	0.675672	0.453±0.006	0.547±0.006	0.000264262	0.451±0.007	0.549±0.007
Gourounsi	Muturu	South Indian breeds	0.385168	0.759±0.006	0.241±0.006	0.00453688	0.760±0.006	0.240±0.006
Gudali	Muturu	South Indian breeds	0.231954	0.399±0.010	0.601±0.010	6.91477e-06	0.397±0.011	0.603±0.011
Kapsiki	Muturu	South Indian breeds	0.54653	0.686±0.011	0.314±0.011	0.120167	0.685±0.011	0.315±0.011
Namchi	Muturu	South Indian breeds	0.158319	0.395±0.011	0.605±0.011	3.67105e-05	0.393±0.012	0.607±0.012
NDamaGambia	Muturu	South Indian breeds	0.62446	0.831±0.006	0.169±0.006	0.0993179	0.832±0.006	0.168±0.006
NDamaSenegal	Muturu	South Indian breeds	0.6737	0.926±0.004	0.074±0.004	0.846868	0.926±0.004	0.074±0.004
NDama	Muturu	South Indian breeds	0.888667	0.997±0.002	0.003±0.002	0.844826	0.998±0.002	0.002±0.002
RedFulani	Muturu	South Indian breeds	0.980325	0.388±0.010	0.612±0.010	0.0152974	0.386±0.010	0.614±0.010
WhiteFulani	Muturu	South Indian breeds	0.526005	0.407±0.010	0.593±0.010	0.00184739	0.404±0.011	0.596±0.011
ZebuGobra	Muturu	South Indian breeds	0.30648	0.346±0.007	0.654±0.007	0.0184126	0.343±0.007	0.657±0.007
ZebuMaure	Muturu	South Indian breeds	0.891538	0.555±0.006	0.445±0.006	0.000509922	0.554±0.006	0.446±0.006

[truncated: 3 more sheets: TableS11, TableS12, TableS13]
